# Supplementary material for: Abundant transcriptomic alterations in the human cerebellum of patients with a C9orf72 repeat expansion
Source: Acta Neuropathol. 2024 Apr 19;147(1):73. doi: 10.1007/s00401-024-02720-2 (PMC11031479; doi:10.1007/s00401-024-02720-2)
Supplement: Supplementary file 2 — Supplementary file2 (XLSX 4443 kb) [file 401_2024_2720_MOESM2_ESM.xlsx]

## Sheet: Table S1 Marker Genes
Online Resource Table 1a Differential Expression Markers
Neurons	Microglia	Astrocyte	Oligodendrocytes	Endothelial
GABRA1	MLXIPL	ACACB	CLDN11	CNN2
MYO16	MSR1	SRPX	PRKCQ	TIE1
TARBP1	CSNK2A2	DECR1	CDH19	IFI35
TRHDE	MEF2C	GCDH	CACNG4	TEAD2
SNCB	CDV3	NEK6	LRP2	LXN
SCGN	MYO9B	EPHX2	FOLH1	NFE2L1
PDE6C	DNAJC2	SARDH	CPPED1	TTLL1
SEPTIN3	DNMBP	AMOT	SH3D19	MYLK2
TOX3	SELPLG	FGFRL1	CRYAB	SLC7A5
JPH1	PLEK	MEIS2	TRIM62	RUNDC3B
ASIC2	RPA2	GGACT	BMP8B	CAV2
TBC1D30	ATF6	FAM189A2	GPSM2	GRB10
FAM65B	MFSD1	ZFHX2	SERAC1	OGN
WASF1	NPC2	IL33	FLNC	ASPN
VAMP4	GCNT7	SLC13A5	TULP4	VAT1
BCL11A	SAT1	POU2F1	PDE6B	FZD10
WIPF3	CAP1	LRIG1	ERMN	LAMA4
NAPB	TBC1D14	ALDH1L1	PAPSS1	TBX18
TMEM35	RNF122	IGSF1	LGR5	IFI6
YEATS4	IRAK2	ASAP2	SAP18	SLC6A6
CCDC136	LCP1	FAM167A	PTPRD	ETS1
KCNC1	TM6SF1	NDUFAF6	FAM69A	TES
SYT5	GPR65	CLDN12	B3GNT7	IL6
ARF3	SIGLEC10	TKT	ABCG1	SIK1
NREP	FCGR2A	A2ML1	TGFA	CSNK1G3
SEMA4F	ISG20L2	PEX11A	FAM219A	ERG
RGS8	ZFP36L2	SCARA3	TCP11L2	GBP4
OLA1	CMTM7	PTPN9	STK32A	PTGDR
NXPH2	BACH1	ACBD7	CRADD	CCL19
CNTN4	DUSP2	GRAMD1C	NIPAL4	YES1
SNCA	CDC42EP3	NTM	ADCY5	ZBTB38
CHRNA6	OTUD1	LSAMP	MEX3C	ZNF366
SLC2A13	BNC2	KIF24	TYMS	HIST1H2BC
TOMM70A	ZBTB21	HRH1	ZNF572	KIRREL
FAM81A	GRB2	ADA	VSTM2B	SOCS3
PDP1	KCTD12	ZNF98	DPYD	SMG1P4
LRTM2	TSPYL5	ZNF81	MVB12B	LRRC70
KCNK9	MAFB	VAC14-AS1	ZNF652	THSD4
ZNF519	HLA-DMA	DHRS4-AS1	LTN1	PARVB
GREM2	STK38L	RPS16P5	KLRC3	MYO1C
GABRG3	LINC00152	RP11-281A20.2	TRIM59	NHSL2
RGS7	AC007362.3	EMX2OS	PPP2R2A	SYT15
GRIN2A	RP11-350G8.5	RP4-673D20.4	RP11-10B2.1	PPP1R10
WBSCR17	LINC00854	LINC00298	YEATS2-AS1	MT-TL1
SGTB	RP11-177H13.2	AD000092.3	LINC00463	MT-TV
L1CAM	RP11-53B2.6	AQP4-AS1	LANCL1-AS1	RPS28P7
MIAT	CCL4	RP11-315D16.4	NIFK-AS1	RP11-573D15.2
ANKRD34C	FCGBP	RP11-517I3.2	LINC01299	FZD10-AS1
LINC00599	RNVU1-19	RP11-185E8.2	RP11-50D16.4	FENDRR
RP11-438B23.2	CCL3L3	RP11-319G9.1	RP5-907C10.3	RP11-373D23.3

## Sheet: Table S2 DGE Main
Online Resource Table 2 Differential Gene Expression
GeneID	GeneSymbol	PValueGroup	FDRGroup	PValueC9vsControl	FDRC9vsControl	FoldChangeC9vsControl	PValueNonC9vsControl	FDRNonC9vsControl	FoldChangeNonC9vsControl	PValueC9vsNonC9	FDRC9vsNonC9	FoldChangeC9vsNonC9
ENSG00000274164	5S_rRNA	0.00605586	0.0301086	0.992468	1	-1.02051	0.11814	0.422354	1.35526	0.0126531	0.120143	-1.38305
ENSG00000260682	7SK	0.428475	0.542934	0.51208	0.887276	-1.175	0.400941	0.801121	-1.18112	0.998354	1	1.00521
ENSG00000121410	A1BG	0.412407	0.528513	0.836151	1	1.03353	0.448162	0.843798	1.06376	0.724978	1	-1.02925
ENSG00000268895	A1BG-AS1	0.00201426	0.0149174	0.0012925	0.0171593	-1.25058	0.0116672	0.124335	-1.17339	0.263746	0.67274	-1.06579
ENSG00000175899	A2M	0.000350661	0.00500381	0.00231991	0.0248039	-1.39934	0.468134	0.861385	-1.10786	0.00104854	0.0286779	-1.26311
ENSG00000245105	A2M-AS1	0.0112886	0.0447472	0.00814841	0.0583625	-1.29506	0.0351493	0.218648	-1.20818	0.428786	0.857269	-1.0719
ENSG00000166535	A2ML1	0.000669658	0.00747685	0.0693396	0.247432	1.30333	0.000660058	0.0286666	1.4844	0.216156	0.603671	-1.13893
ENSG00000256661	A2ML1-AS1	0.316314	0.438976	0.91207	1	1.05394	0.423204	0.820113	1.1528	0.533493	0.954814	-1.0938
ENSG00000256069	A2MP1	0.00716665	0.033392	0.596239	0.958901	-1.12713	0.453853	0.848475	1.1396	0.00600238	0.0800153	-1.28448
ENSG00000184389	A3GALT2	0.494105	0.601599	0.733276	1	1.1401	0.473791	0.8662	1.19708	0.903679	1	-1.04997
ENSG00000128274	A4GALT	0.02824	0.0824743	0.179544	0.470843	1.18573	0.0227199	0.174206	1.25259	0.654091	1	-1.05639
ENSG00000094914	AAAS	0.664476	0.744245	0.986416	1	-1.00506	0.894119	1	1.01283	0.671048	1	-1.01795
ENSG00000081760	AACS	0.259721	0.381014	0.731648	1	-1.05148	0.930541	1	1.02146	0.228892	0.623197	-1.07405
ENSG00000109576	AADAT	0.227618	0.346892	0.601102	0.962001	1.12223	0.224019	0.592994	1.19153	0.723051	1	-1.06175
ENSG00000158122	AAED1	0.0943694	0.186338	0.341703	0.704939	1.08569	0.0824035	0.346099	1.11776	0.726705	1	-1.02953
ENSG00000103591	AAGAB	0.0840869	0.171976	0.117089	0.353379	-1.12246	0.0762547	0.33107	-1.11837	0.994859	1	-1.00366
ENSG00000115977	AAK1	0.0869556	0.17619	0.691554	1	-1.02004	0.126418	0.437445	-1.04267	0.347961	0.774281	1.02218
ENSG00000087884	AAMDC	0.434373	0.54821	0.437451	0.814114	-1.05709	0.773451	1	-1.0276	0.602227	1	-1.02869
ENSG00000127837	AAMP	0.0582339	0.133855	0.112079	0.343046	1.07398	0.762852	1	1.02219	0.0849389	0.359206	1.05066
ENSG00000131043	AAR2	0.484867	0.593842	0.911466	1	-1.02043	0.551524	0.927673	-1.04637	0.715048	1	1.02542
ENSG00000090861	AARS	0.0167023	0.0580896	0.383845	0.754757	1.04876	0.801299	1	-1.02034	0.0119523	0.116679	1.07009
ENSG00000124608	AARS2	0.0088718	0.0383154	0.0202804	0.108441	-1.16538	0.00704955	0.0943141	-1.16526	0.999995	1	-1.00011
ENSG00000266967	AARSD1	1.4e-05	0.000673184	8e-06	0.000773619	-1.36024	0.000209108	0.0161302	-1.25573	0.132218	0.461332	-1.08322
ENSG00000157426	AASDH	0.0303892	0.086681	0.0264871	0.130761	1.11293	0.0500233	0.264956	1.08926	0.700644	1	1.02173
ENSG00000149313	AASDHPPT	0.00600462	0.0299662	0.0120752	0.0761764	-1.14448	0.00516353	0.0795485	-1.13939	0.988251	1	-1.00447
ENSG00000008311	AASS	0.813822	0.861889	0.910958	1	1.04187	0.80273	1	1.05715	0.972654	1	-1.01467
ENSG00000275700	AATF	0.385127	0.503431	0.633335	0.985529	1.04202	0.999456	1	1.00125	0.365529	0.792891	1.04072
ENSG00000181409	AATK	0.0799628	0.166008	0.574424	0.941564	-1.04896	0.857097	1	1.02245	0.0642391	0.306109	-1.0725
ENSG00000225180	AATK-AS1	0.22675	0.346038	0.762291	1	1.08539	0.26896	0.653036	1.17328	0.562362	0.976563	-1.08097
ENSG00000254180	AB015752.3	0.297536	0.419906	0.303484	0.656659	1.3245	0.313775	0.706457	1.27689	0.952973	1	1.03728
ENSG00000225200	AB019441.29	0.1711	0.28434	0.145245	0.409738	-1.15451	0.337192	0.732651	-1.09943	0.586801	0.992097	-1.0501
ENSG00000183044	ABAT	0.104461	0.199946	0.443198	0.82019	1.05902	0.980049	1	-1.00796	0.0865492	0.363296	1.06746
ENSG00000279800	ABBA01017803.1	0.0894738	0.179404	0.154757	0.427362	1.28579	0.0745898	0.327391	1.30013	0.991336	1	-1.01115
ENSG00000280297	ABBA01031664.1	0.344653	0.465597	0.644719	0.992122	1.21117	0.998189	1	-1.0109	0.317667	0.739892	1.22437
ENSG00000280286	ABC14-1080714F14.1	0.489824	0.598021	0.996367	1	1.01447	0.685979	1	1.13791	0.579733	0.987972	-1.12169
ENSG00000271153	ABC7-43041300I9.1	0.165041	0.276916	0.213577	0.526389	1.37	0.151498	0.483274	1.36014	0.99806	1	1.00725
ENSG00000165029	ABCA1	0.537988	0.639661	0.887243	1	1.03882	0.573098	0.94219	1.07534	0.793186	1	-1.03515
ENSG00000154263	ABCA10	0.305136	0.427583	0.528916	0.902619	1.10873	0.275806	0.661364	1.13872	0.90413	1	-1.02704
ENSG00000251595	ABCA11P	0.86431	0.899488	0.851934	1	-1.03918	0.917262	1	-1.0252	0.954127	1	-1.01364
ENSG00000238098	ABCA17P	0.0468704	0.11565	0.0396575	0.170719	1.19721	0.0794596	0.338631	1.15055	0.6834	1	1.04055
ENSG00000107331	ABCA2	9.95e-05	0.00225683	0.00377197	0.0344123	-1.18148	0.81837	1	-1.0276	0.000129388	0.00759001	-1.14975
ENSG00000167972	ABCA3	0.127909	0.231228	0.152762	0.423618	-1.06667	0.124575	0.434136	-1.06185	0.978072	1	-1.00454
ENSG00000154265	ABCA5	0.26125	0.382651	0.259862	0.596627	-1.08755	0.641045	0.988965	-1.04327	0.457068	0.885273	-1.04245
ENSG00000064687	ABCA7	0.154174	0.263866	0.987353	1	-1.01522	0.499214	0.886189	1.10381	0.186726	0.55719	-1.1206
ENSG00000141338	ABCA8	0.0020043	0.014881	0.246894	0.577385	-1.15173	0.686439	1	1.06645	0.00127405	0.032354	-1.22827
ENSG00000154258	ABCA9	0.518859	0.623429	0.607599	0.967105	1.11117	0.489996	0.878	1.11784	0.996203	1	-1.00601
ENSG00000085563	ABCB1	0.0460473	0.1142	0.892958	1	-1.04618	0.436786	0.83317	1.11417	0.0501391	0.266723	-1.16563
ENSG00000135776	ABCB10	0.074982	0.158912	0.686448	1	-1.04324	0.742283	1	1.03379	0.0631254	0.302875	-1.07848
ENSG00000115657	ABCB6	0.000507102	0.00627896	0.0712032	0.252276	1.12901	0.000537174	0.0258402	1.20268	0.182052	0.54946	-1.06525
ENSG00000131269	ABCB7	0.526535	0.62985	0.498433	0.875627	1.06246	0.713756	1	1.03784	0.781358	1	1.02373
ENSG00000197150	ABCB8	0.000212099	0.0036395	0.00021185	0.00554834	-1.15534	0.0445757	0.248711	-1.07845	0.00929527	0.102556	-1.0713
ENSG00000150967	ABCB9	0.00843113	0.0371079	0.069855	0.248864	-1.07736	0.954008	1	-1.00868	0.00816308	0.0955973	-1.06809
ENSG00000103222	ABCC1	0.365718	0.485327	0.383772	0.754679	1.07393	0.774065	1	1.03297	0.510431	0.93351	1.03965
ENSG00000124574	ABCC10	0.498681	0.605877	0.770064	1	-1.02676	0.995847	1	1.00294	0.469294	0.896343	-1.02979
ENSG00000140798	ABCC12	0.937422	0.954316	0.988418	1	1.03227	0.994572	1	-1.01934	0.93194	1	1.05224
ENSG00000125257	ABCC4	0.000708136	0.00771131	0.705465	1	1.12824	0.00737015	0.0964144	1.5033	0.0113347	0.113218	-1.33243
ENSG00000114770	ABCC5	0.104979	0.20067	0.435484	0.812963	1.06577	0.100111	0.385057	1.09872	0.63821	1	-1.03092
ENSG00000223882	ABCC5-AS1	0.0117786	0.0460651	0.703407	1	-1.15374	0.424267	0.821354	1.21828	0.010852	0.110686	-1.40558
ENSG00000006071	ABCC8	0.0209098	0.0674399	0.398998	0.771513	-1.09862	0.817537	1	1.03949	0.0151672	0.134492	-1.142
ENSG00000069431	ABCC9	0.0159767	0.056329	0.346564	0.710903	1.19802	0.0202449	0.163149	1.36309	0.280349	0.694789	-1.13778
ENSG00000101986	ABCD1	3.64e-05	0.00120523	0.154467	0.426925	-1.1551	0.390308	0.789015	1.09407	2.11e-05	0.00212438	-1.26376
ENSG00000173208	ABCD2	0.0220833	0.0700313	0.0786184	0.269561	-1.20818	0.0159985	0.144762	-1.23897	0.897191	1	1.02548
ENSG00000117528	ABCD3	0.0176288	0.0602618	0.0126409	0.0783914	-1.12901	0.0864175	0.354363	-1.08269	0.283147	0.698785	-1.04278
ENSG00000119688	ABCD4	0.00141997	0.0119182	0.00120162	0.0163852	1.28457	0.00353296	0.0665023	1.22329	0.529025	0.950901	1.05009
ENSG00000164163	ABCE1	0.097396	0.190429	0.0846182	0.283387	-1.12348	0.340008	0.735257	-1.06979	0.352564	0.777981	-1.05019
ENSG00000204574	ABCF1	0.000198149	0.00347605	0.000119565	0.00385104	-1.23852	0.0096833	0.112703	-1.14203	0.0402703	0.235916	-1.08449
ENSG00000033050	ABCF2	0.670748	0.749361	0.851222	1	-1.01927	0.658586	1	-1.02752	0.934469	1	1.00809
ENSG00000228769	ABCF2P2	0.0415803	0.106752	0.182028	0.475817	-1.41379	0.980636	1	-1.03301	0.038772	0.231046	-1.36861
ENSG00000161204	ABCF3	0.0147682	0.0535109	0.0560226	0.214273	1.08165	0.809863	1	1.01868	0.0196681	0.156188	1.06182
ENSG00000160179	ABCG1	0.0033489	0.0206591	0.00216702	0.0237877	1.2701	0.0311655	0.204831	1.16978	0.168969	0.526124	1.08576
ENSG00000118777	ABCG2	0.0104626	0.0426531	0.127746	0.375789	-1.27523	0.999884	1	1.0016	0.00828217	0.0962529	-1.27727
ENSG00000172350	ABCG4	0.27395	0.395974	0.855255	1	1.0239	0.836874	1	-1.02249	0.253337	0.658301	1.04693
ENSG00000143994	ABHD1	0.429102	0.543357	0.510185	0.88625	1.11491	0.402163	0.801608	1.11827	0.998783	1	-1.00301
ENSG00000144827	ABHD10	0.0123309	0.0474636	0.033409	0.15239	-1.09697	0.00918816	0.109891	-1.10127	0.985351	1	1.00392
ENSG00000106077	ABHD11	0.00237149	0.0164987	0.00167572	0.0203028	-1.29519	0.00866654	0.105744	-1.21572	0.38802	0.815744	-1.06537
ENSG00000225969	ABHD11-AS1	0.0200006	0.0654932	0.649594	0.994784	1.16446	0.0453847	0.251278	1.43921	0.143722	0.482157	-1.23595
ENSG00000100997	ABHD12	2.02e-05	0.000844505	2.11e-05	0.00133935	-1.29214	0.0181879	0.154949	-1.1436	0.00252057	0.0485899	-1.12988
ENSG00000131969	ABHD12B	0.00179015	0.0137771	0.00510613	0.0423646	1.72611	0.00139934	0.0415209	1.71669	0.998689	1	1.00549
ENSG00000139826	ABHD13	0.290058	0.41227	0.257483	0.592897	-1.07768	0.452883	0.847272	-1.05159	0.707301	1	-1.02481
ENSG00000248487	ABHD14A	0.0334237	0.092468	0.116254	0.35159	-1.11433	0.0249233	0.182907	-1.13424	0.870816	1	1.01787
ENSG00000114786	ABHD14A-ACY1	0.107593	0.204148	0.12357	0.367466	-1.09028	0.109164	0.404888	-1.0817	0.958926	1	-1.00793
ENSG00000114779	ABHD14B	0.369662	0.489025	0.495767	0.873072	-1.06256	0.336483	0.731785	-1.06911	0.983079	1	1.00617
ENSG00000168792	ABHD15	0.500023	0.606872	0.486185	0.864477	-1.10257	0.760654	1	-1.05438	0.69968	1	-1.04571
ENSG00000204427	ABHD16A	0.263723	0.385012	0.945244	1	-1.01222	0.712428	1	1.02668	0.268273	0.678434	-1.03923
ENSG00000183260	ABHD16B	0.072735	0.155639	0.0581973	0.219523	-1.41616	0.151873	0.483813	-1.28254	0.574011	0.984505	-1.10419
ENSG00000129968	ABHD17A	0.399887	0.516941	0.988751	1	1.00794	0.593251	0.955745	1.04864	0.514557	0.936743	-1.04038
ENSG00000198658	ABHD17AP1	0.38897	0.506713	0.90597	1	-1.03939	0.863654	1	1.04241	0.370297	0.797893	-1.08347
ENSG00000226981	ABHD17AP6	0.0386503	0.102029	0.52944	0.903139	1.19003	0.0548218	0.276864	1.39297	0.295128	0.714148	-1.17053
ENSG00000107362	ABHD17B	0.50217	0.608764	0.616342	0.973886	-1.03955	0.961603	1	-1.00976	0.527495	0.949906	-1.0295
ENSG00000136379	ABHD17C	0.000131916	0.0026638	0.000182547	0.00501917	-1.29109	0.0657051	0.305469	-1.13162	0.00393223	0.0627635	-1.14093
ENSG00000140526	ABHD2	0.330842	0.452812	0.395543	0.767963	-1.05673	0.309781	0.701485	-1.05632	0.999889	1	-1.00039
ENSG00000158201	ABHD3	0.000860382	0.00875387	0.00137677	0.0179313	1.29814	0.165953	0.506327	1.12493	0.00866547	0.0988058	1.15397
ENSG00000100439	ABHD4	0.962751	0.973185	0.999001	1	1.00261	0.976597	1	1.01125	0.974767	1	-1.00862
ENSG00000011198	ABHD5	0.791587	0.844807	0.794984	1	1.03587	0.798057	1	1.03131	0.991552	1	1.00442
ENSG00000163686	ABHD6	0.192428	0.308685	0.44913	0.826745	1.06193	0.998481	1	1.0023	0.177452	0.540977	1.05949
ENSG00000127220	ABHD8	0.0280338	0.0820988	0.0429642	0.180051	1.15148	0.0254963	0.184605	1.14417	0.984567	1	1.00639
ENSG00000136754	ABI1	0.0244214	0.0746236	0.0954549	0.307524	1.05844	0.894795	1	1.01085	0.0275678	0.190252	1.04709
ENSG00000138443	ABI2	0.0245768	0.0748813	0.156472	0.430543	-1.051	0.0192625	0.158972	-1.06679	0.671955	1	1.01502
ENSG00000108798	ABI3	0.0690305	0.150431	0.0646056	0.236128	1.29796	0.362506	0.759765	1.14906	0.240324	0.640357	1.12958
ENSG00000154175	ABI3BP	0.00229073	0.016166	0.37439	0.744221	1.19401	0.00567849	0.0844882	1.4415	0.0762015	0.337622	-1.20728
ENSG00000097007	ABL1	0.121961	0.223541	0.103618	0.325374	-1.10856	0.197698	0.554828	-1.07968	0.700081	1	-1.02675
ENSG00000143322	ABL2	0.525395	0.628805	0.719403	1	1.02874	0.998002	1	1.00195	0.511289	0.933984	1.02674
ENSG00000099204	ABLIM1	0.0476361	0.116983	0.405271	0.779168	1.09828	0.923409	1	-1.02478	0.0365031	0.223854	1.1255
ENSG00000163995	ABLIM2	0.345934	0.466912	0.350114	0.715267	1.08873	0.364171	0.762084	1.07635	0.955821	1	1.0115
ENSG00000173210	ABLIM3	0.94128	0.957116	0.991145	1	-1.00622	0.993318	1	1.00476	0.936772	1	-1.01102
ENSG00000159842	ABR	0.0411333	0.105972	0.0697791	0.248692	-1.12816	0.635228	0.985826	-1.04444	0.0767934	0.339026	-1.08016
ENSG00000174429	ABRA	0.679505	0.755919	0.674869	1	1.1739	0.700795	1	1.14395	0.976135	1	1.02618
ENSG00000146386	ABRACL	0.983145	0.987946	0.996415	1	1.00986	0.984517	1	1.01822	0.994058	1	-1.00827
ENSG00000146109	ABT1	0.00810657	0.0362453	0.00594141	0.0468376	-1.21793	0.0847657	0.350919	-1.1267	0.144147	0.482437	-1.08097
ENSG00000114626	ABTB1	0.0121718	0.0470679	0.00961152	0.0655292	-1.14257	0.127112	0.439185	-1.08055	0.1402	0.475239	-1.05739
ENSG00000166016	ABTB2	0.0162585	0.0570125	0.305518	0.659628	-1.12097	0.0187086	0.157105	-1.2055	0.322112	0.745091	1.07541
ENSG00000260246	AC000032.2	0.696698	0.769604	0.6729	1	1.44588	0.771435	1	1.301	0.926111	1	1.11136
ENSG00000274457	AC000041.10	0.0049884	0.0266789	0.00369231	0.0339104	1.52298	0.0747441	0.327691	1.28308	0.104769	0.403121	1.18697
ENSG00000273212	AC000068.10	0.00792933	0.0357302	0.00643305	0.0495827	1.21455	0.11779	0.421905	1.11653	0.10199	0.397562	1.08779
ENSG00000185065	AC000068.5	0.00534994	0.0278596	0.00501143	0.0418744	1.32656	0.141777	0.467141	1.16092	0.058448	0.290611	1.14268
ENSG00000273300	AC000068.9	0.0738694	0.157313	0.192045	0.491739	1.19185	0.0584671	0.286556	1.22658	0.899775	1	-1.02914
ENSG00000232926	AC000078.5	0.136953	0.243024	0.72143	1	-1.10182	0.822588	1	1.06836	0.117676	0.43101	-1.17715
ENSG00000235776	AC000089.3	0.364874	0.484505	0.623687	0.979524	-1.16168	0.999809	1	-1.00266	0.343984	0.770112	-1.1586
ENSG00000270393	AC000095.9	0.0071119	0.0332649	0.0618814	0.229438	-1.23573	0.00493489	0.0776406	-1.29809	0.695931	1	1.05046
ENSG00000243107	AC000120.7	0.186123	0.301359	0.309765	0.665527	-1.10838	0.911897	1	-1.02567	0.209547	0.59333	-1.08065
ENSG00000280347	AC000123.2	0.411333	0.527581	0.397245	0.769788	1.17423	0.456866	0.851293	1.13934	0.92561	1	1.03062
ENSG00000279265	AC000123.3	0.285424	0.407807	0.735445	1	-1.11844	0.94326	1	1.04395	0.253266	0.658199	-1.1676
ENSG00000224138	AC000123.4	0.249114	0.369813	0.813158	1	1.08238	0.308204	0.700482	1.18219	0.547299	0.965462	-1.09221
ENSG00000278727	AC000403.4	0.00115502	0.0104784	0.00138375	0.0179749	-1.79656	0.00177331	0.0466381	-1.65958	0.740496	1	-1.08254
ENSG00000274898	AC001226.7	0.288099	0.410318	0.481106	0.859345	1.21081	0.979617	1	1.02862	0.287482	0.704521	1.17712
ENSG00000272330	AC002044.4	0.0280997	0.0822311	0.825015	1	-1.08125	0.433771	0.830146	1.15495	0.0285952	0.194751	-1.2488
ENSG00000237729	AC002075.4	0.0354541	0.0962974	0.437312	0.814114	-1.23209	0.855729	1	1.08293	0.0266046	0.186947	-1.33427
ENSG00000267698	AC002116.7	0.097415	0.190438	0.869043	1	1.03336	0.598347	0.959408	-1.05704	0.0957914	0.383639	1.0923
ENSG00000248101	AC002116.8	0.0362185	0.097566	0.0370937	0.163315	-1.14485	0.0454357	0.251379	-1.12245	0.843359	1	-1.01995
ENSG00000224505	AC002117.1	0.0449115	0.112444	0.035128	0.157333	1.22331	0.0999228	0.384563	1.15812	0.55043	0.967563	1.05629
ENSG00000260494	AC002310.10	3.44e-05	0.00116359	0.000156866	0.00457888	2.17723	0.173655	0.518963	1.34693	0.00036518	0.0150054	1.61644
ENSG00000235560	AC002310.12	0.00220789	0.0157787	0.0327173	0.150433	1.21802	0.939402	1	1.02344	0.00217681	0.0444412	1.19013
ENSG00000260869	AC002310.13	0.0339209	0.0934545	0.54343	0.914735	-1.11511	0.0514597	0.268839	-1.23904	0.263179	0.672007	1.11113
ENSG00000278922	AC002310.14	0.0141298	0.0519583	0.012539	0.0779644	1.31455	0.0243108	0.18034	1.24816	0.681158	1	1.05319
ENSG00000239791	AC002310.7	0.000136627	0.00272708	9.58e-05	0.00335737	1.28265	0.0153165	0.141125	1.15549	0.0182136	0.15003	1.11005
ENSG00000267439	AC002398.11	0.00126908	0.011139	0.000795364	0.012613	-1.1763	0.0212326	0.167927	-1.10938	0.10211	0.397764	-1.06033
ENSG00000267328	AC002398.12	0.0355859	0.0964826	0.0291594	0.139158	-1.25451	0.205598	0.566562	-1.14185	0.231998	0.627305	-1.09866
ENSG00000267049	AC002398.13	0.0209035	0.0674279	0.0345597	0.155702	-1.27871	0.50838	0.894145	-1.10084	0.0521889	0.272703	-1.16157
ENSG00000188223	AC002398.9	1.3e-05	0.00064764	7.33e-06	0.000736901	-1.21756	0.000204777	0.0161302	-1.1564	0.126182	0.449958	-1.05289
ENSG00000261528	AC002400.1	0.0999982	0.193952	0.0871948	0.288886	1.51081	0.149997	0.480789	1.3775	0.745452	1	1.09678
ENSG00000236472	AC002401.1	0.14554	0.253685	0.768896	1	-1.03424	0.201965	0.561644	-1.07652	0.417994	0.846647	1.04089
ENSG00000236197	AC002429.5	0.00150513	0.0123324	0.999613	1	1.00457	0.0485933	0.26022	1.43462	0.00498909	0.0716263	-1.42809
ENSG00000231170	AC002451.3	0.503629	0.610105	0.515083	0.890251	1.21493	0.511748	0.896495	1.18842	0.979999	1	1.02231
ENSG00000223969	AC002456.2	0.0533107	0.126232	0.0437389	0.182167	1.43853	0.234091	0.606527	1.2422	0.294752	0.713436	1.15805
ENSG00000241764	AC002467.7	0.0690468	0.150453	0.0551599	0.212509	1.24529	0.144044	0.470375	1.17069	0.575177	0.985081	1.06373
ENSG00000226872	AC002472.11	0.000102844	0.0022948	5.73e-05	0.00244521	-1.76616	0.00148777	0.0427186	-1.4984	0.128548	0.454449	-1.17869
ENSG00000261457	AC002519.6	0.00779101	0.0353033	0.823163	1	-1.09845	0.277871	0.663605	1.23813	0.00891791	0.10027	-1.36003
ENSG00000261312	AC002550.5	0.389722	0.50748	0.389681	0.761447	1.0788	0.412811	0.809695	1.06697	0.953809	1	1.01109
ENSG00000276571	AC002550.6	0.0218519	0.0694504	0.0840003	0.281864	1.26794	0.0157994	0.143685	1.31399	0.874057	1	-1.03631
ENSG00000221016	AC002558.1	0.778894	0.835271	0.87323	1	-1.04346	0.761389	1	-1.05471	0.979899	1	1.01078
ENSG00000268193	AC002985.3	0.176644	0.290831	0.941331	1	-1.03472	0.325089	0.71913	-1.13937	0.325127	0.749259	1.10114
ENSG00000268133	AC003002.4	0.451991	0.563722	0.802256	1	1.03877	0.974745	1	-1.01149	0.417988	0.846647	1.05071
ENSG00000269533	AC003002.6	0.0263784	0.0786679	0.0196291	0.105765	1.26465	0.0743342	0.326889	1.1823	0.456814	0.885172	1.06965
ENSG00000268107	AC003005.4	0.0340568	0.0937493	0.0344071	0.155365	1.31998	0.324785	0.71867	1.15036	0.139039	0.473696	1.14745
ENSG00000264453	AC003006.1	0.0504932	0.121559	0.362376	0.729821	1.24755	0.0501049	0.265235	1.40238	0.511127	0.933984	-1.12411
ENSG00000269026	AC003006.7	0.000748956	0.0080027	0.000840261	0.0131241	1.31903	0.0921873	0.366662	1.14901	0.0143474	0.130161	1.14797
ENSG00000234358	AC003080.4	0.139705	0.246504	0.487784	0.866284	-1.23712	0.984341	1	1.02813	0.118488	0.433126	-1.27193
ENSG00000223561	AC003090.1	1.31e-05	0.000650767	0.000175607	0.00492231	2.10696	0.316461	0.709972	1.26141	6.9e-05	0.00489935	1.67032
ENSG00000236194	AC003104.1	0.0199838	0.0654638	0.2036	0.510586	1.40371	0.0175963	0.152741	1.61926	0.511199	0.933984	-1.15356
ENSG00000268392	AC003682.16	0.187593	0.303043	0.999231	1	-1.00649	0.484816	0.874761	1.19209	0.242174	0.642625	-1.19982
ENSG00000228113	AC003991.3	0.00175399	0.0136038	0.00112079	0.0155984	1.99225	0.0103573	0.116911	1.63904	0.260396	0.66867	1.21549
ENSG00000264952	AC004000.1	0.0221613	0.0701584	0.99863	1	1.00829	0.163691	0.502886	1.30567	0.0459069	0.254278	-1.29495
ENSG00000229492	AC004019.10	0.0523606	0.124702	0.238149	0.563285	1.33519	0.0432317	0.244261	1.46273	0.711697	1	-1.09552
ENSG00000236754	AC004019.13	0.444011	0.556554	0.784046	1	1.05571	0.449085	0.844309	1.09089	0.810892	1	-1.03333
ENSG00000223442	AC004041.2	0.00198052	0.0147476	0.00126615	0.0169395	1.29826	0.0269641	0.190238	1.18209	0.121342	0.439179	1.09828
ENSG00000196656	AC004057.1	0.0965558	0.189172	0.114694	0.348188	-1.30887	0.585196	0.95033	-1.1244	0.195345	0.570888	-1.16406
ENSG00000251259	AC004069.2	0.111615	0.209838	0.227955	0.548087	-1.28376	0.905675	1	-1.05832	0.126124	0.449902	-1.21301
ENSG00000276449	AC004076.5	0.304252	0.426598	0.292023	0.641062	1.1134	0.631166	0.983138	1.05944	0.535972	0.9569	1.05093
ENSG00000268533	AC004076.7	0.344008	0.465111	0.310138	0.666164	1.17644	0.503634	0.889922	1.11571	0.743909	1	1.05443
ENSG00000268163	AC004076.9	0.00208428	0.0152357	0.0127309	0.0788173	1.19849	0.682257	1	1.04754	0.0036192	0.0599991	1.1441
ENSG00000267666	AC004156.3	0.334017	0.45573	0.999596	1	-1.00349	0.594712	0.956557	-1.11696	0.410341	0.838729	1.11307
ENSG00000261008	AC004158.2	0.366102	0.485638	0.391848	0.764128	-1.15537	0.364291	0.762274	-1.14149	0.98453	1	-1.01216
ENSG00000260664	AC004158.3	0.00796384	0.0358359	0.00539689	0.0438792	-1.37063	0.0394396	0.232354	-1.24232	0.289755	0.707558	-1.10328
ENSG00000230435	AC004160.4	0.0581848	0.133778	0.474275	0.853096	-1.22345	0.893512	1	1.07136	0.0452025	0.251612	-1.31075
ENSG00000184616	AC004166.6	0.00555145	0.0285259	0.00419028	0.0370298	-1.35856	0.0152507	0.140993	-1.26493	0.481525	0.908127	-1.07403
ENSG00000267778	AC004221.2	0.153564	0.263201	0.696831	1	-1.07891	0.187342	0.540251	-1.15624	0.494259	0.920103	1.07168
ENSG00000230612	AC004237.1	0.0385885	0.101893	0.193379	0.49387	1.31941	0.0308589	0.20411	1.4316	0.712089	1	-1.08502
ENSG00000005189	AC004381.6	0.0165572	0.0577554	0.0205698	0.109402	-1.33621	0.0182858	0.155296	-1.29655	0.90271	1	-1.03059
ENSG00000226107	AC004383.3	0.817597	0.864546	0.872169	1	-1.07045	0.990716	1	-1.0158	0.826298	1	-1.0538
ENSG00000269131	AC004447.2	0.284701	0.407156	0.914382	1	-1.02381	0.776869	1	1.03551	0.2765	0.689204	-1.06016
ENSG00000227078	AC004448.2	0.284137	0.406654	0.274124	0.61756	1.1674	0.623663	0.978479	1.08564	0.509252	0.932776	1.07531
ENSG00000235979	AC004448.5	0.00304974	0.0194854	0.00223479	0.0243045	1.48665	0.0604437	0.29258	1.26345	0.0823108	0.353337	1.17666
ENSG00000261204	AC004449.6	0.00752168	0.0345477	0.00506904	0.042152	1.74898	0.0424001	0.241874	1.45927	0.258499	0.665385	1.19853
ENSG00000146677	AC004453.8	0.97027	0.978878	0.967741	1	1.0159	0.984534	1	1.00964	0.988213	1	1.0062
ENSG00000237347	AC004461.4	0.395804	0.51289	0.997896	1	1.01122	0.62717	0.980324	1.15822	0.482537	0.908892	-1.14537
ENSG00000272682	AC004471.10	0.013995	0.051631	0.0219039	0.114409	1.40744	0.424075	0.821166	1.1514	0.0438808	0.247443	1.22238
ENSG00000223461	AC004471.9	0.0259839	0.0778515	0.0222766	0.115679	1.50264	0.209831	0.57172	1.25593	0.170296	0.528542	1.19643
ENSG00000273862	AC004477.1	0.132292	0.237112	0.158568	0.434374	1.29967	0.12827	0.441906	1.27692	0.980169	1	1.01782
ENSG00000267122	AC004490.1	0.0965253	0.189141	0.769915	1	1.06751	0.155582	0.489605	1.16755	0.317132	0.739108	-1.09371
ENSG00000225792	AC004540.4	1.36e-07	2.23e-05	6.69e-05	0.00264571	1.3563	0.701992	1	1.05083	2.46e-07	5.55e-05	1.2907
ENSG00000214870	AC004540.5	0.798757	0.850148	0.999889	1	-1.00133	0.89843	1	-1.03711	0.833428	1	1.03574
ENSG00000221576	AC004543.1	0.0140113	0.0516763	0.989635	1	-1.02045	0.176303	0.523917	1.2616	0.0248271	0.179159	-1.2874
ENSG00000229893	AC004549.6	0.0539957	0.127296	0.0495708	0.198314	1.24199	0.0764132	0.331401	1.19311	0.779417	1	1.04097
ENSG00000235669	AC004593.3	0.992149	0.993958	0.99976	1	-1.00277	0.997786	1	1.00746	0.992371	1	-1.01025
ENSG00000225877	AC004603.4	0.00038728	0.005327	0.664847	1	-1.15677	0.148075	0.477707	1.32298	0.000451936	0.0172829	-1.53038
ENSG00000267755	AC004623.2	0.0145038	0.0529211	0.0107512	0.070287	-1.1362	0.105905	0.397783	-1.08166	0.196557	0.572685	-1.05043
ENSG00000279488	AC004623.3	0.349606	0.470448	0.644679	0.992121	1.07234	0.332048	0.727201	1.10292	0.845347	1	-1.02851
ENSG00000267304	AC004637.1	0.121024	0.222344	0.80236	1	-1.10066	0.717778	1	1.10949	0.109671	0.413306	-1.22117
ENSG00000213717	AC004692.5	0.000195996	0.00345828	0.616195	0.973886	-1.17496	0.134331	0.453726	1.33871	0.000224151	0.0109244	-1.57292
ENSG00000269881	AC004754.3	1.64e-06	0.00015473	5.25e-05	0.00231894	-1.30942	0.326504	0.720722	-1.0803	8.67e-06	0.00109689	-1.21209
ENSG00000266727	AC004824.1	0.405855	0.522571	0.377554	0.748011	1.1789	0.493807	0.881213	1.13138	0.865445	1	1.042
ENSG00000231951	AC004837.4	0.00029091	0.0044526	0.0157113	0.090828	-1.63487	0.97855	1	-1.03123	0.000247403	0.0118134	-1.58536
ENSG00000175873	AC004840.9	0.187636	0.30308	0.189286	0.487008	-1.14035	0.207393	0.568723	-1.11919	0.922262	1	-1.01891
ENSG00000242687	AC004893.11	0.0391321	0.102736	0.0296553	0.140809	1.17967	0.140372	0.464764	1.11422	0.363583	0.79089	1.05874
ENSG00000222024	AC004945.1	0.0276908	0.081393	0.89995	1	-1.09399	0.355424	0.753088	1.28322	0.0322444	0.20771	-1.40384
ENSG00000239556	AC004951.5	0.0274856	0.08101	0.597281	0.959584	-1.07106	0.654803	0.998309	1.05641	0.02204	0.167359	-1.13148
ENSG00000228434	AC004951.6	0.601171	0.692979	0.660951	1	-1.12309	0.940003	1	-1.04032	0.654269	1	-1.07956
ENSG00000243554	AC004967.7	0.104324	0.199805	0.088936	0.292966	-1.19158	0.166766	0.507502	-1.14187	0.709403	1	-1.04353
ENSG00000205485	AC004980.7	0.20491	0.322562	0.211817	0.524094	1.11266	0.627474	0.980591	1.0527	0.371669	0.798604	1.05696
ENSG00000241057	AC004985.12	0.055857	0.130329	0.271158	0.613275	1.08929	0.0477503	0.258146	1.12313	0.672571	1	-1.03106
ENSG00000231198	AC004987.10	0.212857	0.331208	0.994966	1	1.01196	0.451934	0.846464	1.14119	0.300727	0.720628	-1.1277
ENSG00000233225	AC004987.9	0.558976	0.657315	0.99706	1	-1.00585	0.800958	1	1.04573	0.595323	0.997282	-1.05185
ENSG00000264759	AC005000.1	0.41047	0.526708	0.889031	1	1.09427	0.478827	0.870375	1.22075	0.665424	1	-1.11558
ENSG00000231255	AC005009.1	0.0132662	0.0498572	0.0236196	0.120496	1.59064	0.0115996	0.12392	1.56532	0.989141	1	1.01618
ENSG00000233073	AC005009.2	0.886609	0.916953	0.933347	1	-1.04089	0.876349	1	-1.05015	0.9921	1	1.00889
ENSG00000228421	AC005013.5	0.656195	0.737615	0.934761	1	-1.04728	0.958749	1	1.03273	0.633765	1	-1.08156
ENSG00000224330	AC005019.3	0.000870186	0.00879161	0.760143	1	1.09883	0.00986877	0.113974	1.41624	0.0110252	0.111649	-1.28886
ENSG00000183308	AC005037.3	0.0166755	0.0580508	0.0205048	0.109123	1.25667	0.338128	0.733496	1.11085	0.0674001	0.314704	1.13127
ENSG00000226658	AC005037.4	0.105754	0.201617	0.364988	0.733513	1.28195	0.093311	0.369708	1.40254	0.731151	1	-1.09407
ENSG00000204380	AC005042.4	0.0294	0.0848366	0.0718722	0.253684	1.21592	0.0224429	0.172948	1.23147	0.973489	1	-1.01279
ENSG00000273811	AC005052.1	0.737347	0.802299	0.721362	1	-1.14685	0.866632	1	-1.08324	0.87489	1	-1.05871
ENSG00000222482	AC005071.1	0.16991	0.282779	0.148703	0.416142	1.30526	0.248877	0.626371	1.2218	0.755448	1	1.06831
ENSG00000278832	AC005071.2	0.433878	0.547751	0.668342	1	1.19666	0.408112	0.806396	1.26717	0.907743	1	-1.05892
ENSG00000224046	AC005076.5	0.0909818	0.181418	0.0771375	0.266137	-1.23594	0.148354	0.477949	-1.17447	0.699581	1	-1.05234
ENSG00000280404	AC005086.3	0.164735	0.276546	0.623974	0.979738	1.18476	0.178784	0.528264	1.33304	0.584444	0.990747	-1.12515
ENSG00000223374	AC005104.3	0.965431	0.975096	0.997564	1	1.00426	0.974674	1	1.01223	0.980288	1	-1.00794
ENSG00000225286	AC005105.2	0.0103082	0.0422499	0.544024	0.915463	-1.17403	0.554912	0.929669	1.14938	0.00808974	0.0951251	-1.34941
ENSG00000196295	AC005154.6	0.183989	0.298864	0.861735	1	1.03792	0.74072	1	-1.04778	0.172995	0.533053	1.08751
ENSG00000244480	AC005154.7	0.434228	0.548067	0.96203	1	1.02881	0.81521	1	-1.0593	0.435945	0.864752	1.08982
ENSG00000269694	AC005197.2	0.163129	0.274528	0.995216	1	-1.01188	0.482036	0.873208	1.13768	0.205563	0.585916	-1.1512
ENSG00000236352	AC005220.3	0.0760753	0.160469	0.885606	1	1.09067	0.17408	0.519873	1.34005	0.204137	0.583767	-1.22865
ENSG00000231595	AC005224.2	0.515176	0.620384	0.535011	0.907422	1.10481	0.851726	1	1.04545	0.635702	1	1.05678
ENSG00000264918	AC005229.1	0.651425	0.733589	0.756917	1	-1.13265	0.985074	1	-1.02583	0.660755	1	-1.10413
ENSG00000225521	AC005237.4	0.151707	0.261082	0.611899	0.970475	-1.16191	0.927616	1	1.05304	0.127291	0.451986	-1.22354
ENSG00000268030	AC005253.2	0.290738	0.413032	0.676801	1	1.05542	0.292538	0.681537	1.08847	0.740174	1	-1.03132
ENSG00000268983	AC005253.4	0.111893	0.210183	0.0939603	0.304266	-1.09363	0.311181	0.70324	-1.05673	0.435645	0.86443	-1.03492
ENSG00000256210	AC005255.3	0.102571	0.197421	0.234409	0.557725	1.21936	0.0833151	0.348082	1.25875	0.91494	1	-1.0323
ENSG00000267688	AC005262.2	0.797031	0.848752	0.876172	1	-1.02719	0.996554	1	-1.00383	0.795501	1	-1.02327
ENSG00000267139	AC005262.3	0.850829	0.889672	0.940046	1	1.01701	0.999218	1	-1.00168	0.838784	1	1.01871
ENSG00000267283	AC005306.3	0.439736	0.553009	0.993776	1	1.00454	0.639264	0.98814	1.03452	0.540659	0.960611	-1.02984
ENSG00000248015	AC005329.7	0.00922586	0.0393176	0.0673687	0.242636	1.15823	0.00644036	0.0901164	1.19612	0.73206	1	-1.03271
ENSG00000267372	AC005330.2	0.0199014	0.065251	0.0215739	0.113141	-1.3883	0.0247773	0.182147	-1.32847	0.844928	1	-1.04504
ENSG00000267056	AC005336.4	0.148085	0.25679	0.201733	0.507917	-1.43219	0.761308	1	-1.13884	0.215184	0.601983	-1.25759
ENSG00000268565	AC005339.2	0.00304709	0.0194833	0.0067239	0.0509664	-1.27191	0.367261	0.764908	-1.09777	0.0118264	0.115888	-1.15863
ENSG00000262686	AC005356.1	0.0466989	0.115326	0.0834229	0.280507	-1.27992	0.684859	1	-1.08783	0.0789503	0.344443	-1.17658
ENSG00000255513	AC005363.9	0.380078	0.498542	0.851063	1	-1.12907	0.911957	1	1.08431	0.351082	0.777061	-1.22426
ENSG00000269191	AC005387.2	0.175419	0.289348	0.256348	0.591965	1.24686	0.153655	0.487082	1.2572	0.995465	1	-1.00829
ENSG00000268938	AC005387.3	0.0994149	0.193124	0.804187	1	1.11596	0.169294	0.511831	1.32097	0.300611	0.720496	-1.18371
ENSG00000267159	AC005391.2	0.167606	0.280078	0.45363	0.831216	-1.24118	0.151782	0.483751	-1.34434	0.77451	1	1.08311
ENSG00000227606	AC005392.13	0.051095	0.122541	0.99244	1	-1.02133	0.300382	0.691308	1.26592	0.0753687	0.335742	-1.29292
ENSG00000225647	AC005487.2	0.0442821	0.111388	0.544544	0.915641	1.18573	0.0619187	0.295734	1.38374	0.310215	0.731736	-1.16699
ENSG00000205584	AC005488.11	0.000692585	0.00763492	0.42743	0.803423	-1.24386	0.338507	0.733846	1.24308	0.000534783	0.019099	-1.54622
ENSG00000267224	AC005498.4	0.159663	0.270184	0.180507	0.472794	1.36378	0.649585	0.994666	1.14637	0.281225	0.696141	1.18964
ENSG00000279599	AC005514.2	0.0038587	0.0226713	0.242864	0.570739	1.3478	0.00546187	0.0825746	1.67173	0.177092	0.54034	-1.24034
ENSG00000223878	AC005517.3	0.174458	0.288277	0.150905	0.420343	-1.3123	0.389906	0.788572	-1.18352	0.521574	0.944207	-1.10882
ENSG00000258559	AC005519.4	0.00349077	0.0212512	0.00259121	0.0267068	1.4745	0.0105305	0.117928	1.34689	0.450178	0.878551	1.09475
ENSG00000269604	AC005523.2	0.000242044	0.00396695	0.00524709	0.0431482	-1.21197	0.000135977	0.0133109	-1.25137	0.699247	1	1.0325
ENSG00000268536	AC005523.3	0.702413	0.774096	0.694542	1	1.13279	0.727868	1	1.10813	0.973509	1	1.02226
ENSG00000230825	AC005532.5	0.00671668	0.0320044	0.00474031	0.0402709	1.81674	0.0232348	0.175998	1.5506	0.397275	0.825953	1.17164
ENSG00000234450	AC005534.6	0.0107548	0.0433503	0.982374	1	-1.02827	0.0947855	0.372763	-1.33141	0.0306613	0.202287	1.2948
ENSG00000224903	AC005534.8	0.106882	0.20317	0.252766	0.586987	1.30659	0.0872853	0.35623	1.37124	0.898598	1	-1.04948
ENSG00000279809	AC005538.3	0.231044	0.350517	0.778937	1	1.11196	0.278824	0.664767	1.23705	0.553248	0.969951	-1.11249
ENSG00000235852	AC005540.3	0.0177506	0.0604644	0.0416294	0.176338	1.378	0.0137091	0.133829	1.39129	0.993109	1	-1.00965
ENSG00000267036	AC005559.3	0.487612	0.596022	0.506174	0.882885	-1.15277	0.489732	0.877949	-1.13707	0.98511	1	-1.0138
ENSG00000214719	AC005562.1	0.338277	0.45964	0.755003	1	1.02519	0.957665	1	-1.00864	0.304555	0.724716	1.03404
ENSG00000261790	AC005606.14	0.0618069	0.139642	0.313422	0.670027	-1.0547	0.0551165	0.27775	-1.07773	0.635957	1	1.02184
ENSG00000260107	AC005606.15	0.00514549	0.0272325	0.149373	0.417342	-1.09615	0.951439	1	1.01308	0.00352642	0.058989	-1.11048
ENSG00000279726	AC005609.16	0.623416	0.71119	0.662665	1	1.08399	0.609565	0.969064	1.0812	0.99901	1	1.00258
ENSG00000278901	AC005609.17	0.577219	0.673013	0.549108	0.920197	-1.21319	0.664185	1	-1.15114	0.900573	1	-1.05391
ENSG00000278915	AC005609.18	0.0954546	0.187623	0.078507	0.269214	1.42426	0.271362	0.655922	1.24874	0.430838	0.85929	1.14056
ENSG00000278946	AC005609.20	0.761629	0.821786	0.751927	1	1.103	0.895628	1	1.05521	0.871689	1	1.04529
ENSG00000269749	AC005614.5	0.653161	0.735129	0.814072	1	1.04998	0.999661	1	1.00175	0.637955	1	1.04814
ENSG00000272070	AC005618.6	0.00799522	0.035921	0.217599	0.532809	1.15851	0.905047	1	-1.03353	0.00545653	0.0758183	1.19736
ENSG00000280026	AC005618.8	0.314658	0.437146	0.999263	1	1.00546	0.573939	0.943095	1.14144	0.39346	0.822243	-1.13524
ENSG00000279855	AC005618.9	0.127667	0.230952	0.207606	0.516839	1.3911	0.108441	0.403075	1.41516	0.98991	1	-1.0173
ENSG00000263422	AC005702.1	0.635098	0.721059	0.931001	1	-1.04744	0.954663	1	1.03349	0.612051	1	-1.08253
ENSG00000263820	AC005702.2	0.00434636	0.0243817	0.465135	0.843804	-1.20065	0.514179	0.898383	1.16222	0.00325261	0.0564876	-1.39542
ENSG00000265638	AC005702.3	0.369133	0.48846	0.954799	1	-1.04655	0.783267	1	1.09674	0.371111	0.798561	-1.14779
ENSG00000266701	AC005702.4	0.0977142	0.190836	0.36071	0.72782	-1.27607	0.999392	1	1.00524	0.0843209	0.358053	-1.28276
ENSG00000254099	AC005740.5	0.598341	0.690699	0.604871	0.964601	1.1173	0.608838	0.968608	1.10211	0.982025	1	1.01379
ENSG00000271871	AC005740.6	0.161917	0.272945	0.47636	0.855632	1.24741	0.150229	0.48106	1.36823	0.735845	1	-1.09685
ENSG00000277795	AC005752.10	0.467764	0.578441	0.515825	0.890785	1.15238	0.879983	1	1.05639	0.55608	0.971894	1.09087
ENSG00000278925	AC005753.1	0.0215508	0.0688224	0.0193426	0.104571	-1.7106	0.218552	0.584729	-1.33761	0.13731	0.470798	-1.27885
ENSG00000272154	AC005754.7	0.109065	0.20614	0.176628	0.466212	1.22327	0.092622	0.367708	1.23233	0.994445	1	-1.00741
ENSG00000272108	AC005754.8	0.0429809	0.109085	0.0395369	0.170313	1.36762	0.295753	0.685586	1.18304	0.19098	0.563337	1.15602
ENSG00000267044	AC005757.6	0.417344	0.532866	0.981538	1	1.0344	0.588724	0.952493	1.17295	0.547271	0.965462	-1.13393
ENSG00000266933	AC005775.2	0.203591	0.321232	0.202578	0.509066	1.20534	0.589922	0.953452	1.09886	0.395257	0.824267	1.0969
ENSG00000270802	AC005776.1	0.0299121	0.0857825	0.583364	0.948722	-1.19191	0.682947	1	1.13905	0.0237394	0.175211	-1.35765
ENSG00000268189	AC005785.2	0.0459242	0.114043	0.0387508	0.168188	1.23127	0.0785023	0.336576	1.17574	0.679229	1	1.04723
ENSG00000279203	AC005785.5	0.73631	0.801539	0.999854	1	-1.00254	0.876344	1	1.0695	0.770791	1	-1.07222
ENSG00000267436	AC005786.7	0.000522193	0.00640091	0.0222136	0.115521	-1.2079	0.98446	1	-1.01056	0.000436276	0.016833	-1.19527
ENSG00000267473	AC005789.11	0.439053	0.552401	0.495171	0.872655	-1.15535	0.881396	1	-1.05533	0.521324	0.944101	-1.09478
ENSG00000268034	AC005795.1	0.0639331	0.142656	0.571686	0.939095	1.17475	0.0838033	0.348991	1.3524	0.366832	0.794175	-1.15122
ENSG00000279617	AC005796.2	0.0600678	0.136813	0.166401	0.447927	1.38371	0.0467741	0.256165	1.45732	0.896444	1	-1.0532
ENSG00000269019	AC005932.1	0.417937	0.533308	0.475157	0.853946	-1.18203	0.398621	0.798271	-1.17843	0.999411	1	-1.00306
ENSG00000279009	AC005943.6	0.137902	0.244192	0.755824	1	-1.06787	0.791561	1	1.05436	0.120646	0.43763	-1.12592
ENSG00000267469	AC005944.2	0.0307084	0.0873381	0.112443	0.343718	-1.08076	0.906754	1	-1.01447	0.0339307	0.21447	-1.06535
ENSG00000267138	AC005954.3	0.52684	0.630157	0.999219	1	1.00666	0.730503	1	1.12486	0.59945	0.999713	-1.11741
ENSG00000267205	AC005954.4	0.111946	0.21026	0.995532	1	1.01468	0.333681	0.72893	1.22435	0.178467	0.542728	-1.20663
ENSG00000244563	AC006011.4	0.644063	0.72878	0.938778	1	-1.01661	0.690133	1	-1.0359	0.824099	1	1.01898
ENSG00000242073	AC006014.7	0.121579	0.223062	0.128214	0.376823	1.15176	0.54205	0.920445	1.06995	0.265939	0.67561	1.07646
ENSG00000146722	AC006014.8	0.00639645	0.0311158	0.994397	1	-1.0162	0.117828	0.421905	1.32233	0.0135367	0.1251	-1.34375
ENSG00000203335	AC006019.3	0.383621	0.501868	0.946592	1	-1.06792	0.806803	1	1.12159	0.380276	0.806856	-1.19777
ENSG00000233363	AC006019.4	0.495691	0.603195	0.988636	1	1.03121	0.662333	1	1.17714	0.608206	1	-1.14152
ENSG00000234286	AC006026.13	0.0991762	0.192819	0.992289	1	1.01416	0.304658	0.696867	1.16714	0.166758	0.522648	-1.15084
ENSG00000227719	AC006042.6	0.000512045	0.00632205	0.000299966	0.0069072	-1.67212	0.00964305	0.112522	-1.40239	0.0953124	0.382687	-1.19234
ENSG00000233108	AC006042.7	0.133892	0.239088	0.455855	0.833644	1.18871	0.125344	0.4355	1.28334	0.69435	1	-1.07961
ENSG00000233264	AC006042.8	0.142395	0.249849	0.914551	1	-1.06338	0.617208	0.975019	1.13457	0.145149	0.483883	-1.20648
ENSG00000279799	AC006077.3	0.327005	0.449114	0.319129	0.676335	1.32873	0.362401	0.75973	1.26651	0.925536	1	1.04913
ENSG00000267192	AC006116.12	0.000590017	0.00690029	0.00132926	0.0175039	2.0635	0.000567478	0.0264199	1.97657	0.943285	1	1.04398
ENSG00000267710	AC006116.20	0.472522	0.582822	0.485062	0.863249	-1.20086	0.816734	1	-1.08896	0.613952	1	-1.10277
ENSG00000267776	AC006116.24	0.322989	0.445569	0.737688	1	1.05135	0.960462	1	-1.0162	0.289505	0.707558	1.06839
ENSG00000267459	AC006116.27	0.434837	0.548769	0.405944	0.780001	1.08804	0.650147	0.99488	1.05267	0.720763	1	1.03359
ENSG00000279716	AC006128.2	0.148441	0.257151	0.148261	0.41513	1.14842	0.169253	0.511815	1.12493	0.903019	1	1.02088
ENSG00000267063	AC006130.3	0.0744612	0.158181	0.172418	0.457935	-1.22704	0.886555	1	-1.04801	0.0867117	0.363648	-1.17083
ENSG00000279008	AC006157.1	0.874411	0.907123	0.9079	1	-1.04451	0.991344	1	-1.01159	0.884189	1	-1.03254
ENSG00000279899	AC006157.2	0.820257	0.866298	0.921658	1	-1.04243	0.999669	1	1.00234	0.807255	1	-1.04487
ENSG00000253392	AC006277.2	0.255152	0.376205	0.564531	0.93266	1.07512	0.998325	1	-1.00346	0.230822	0.625495	1.07883
ENSG00000279452	AC006277.3	0.0154061	0.0550108	0.308546	0.664187	1.16138	0.874266	1	-1.04541	0.010879	0.110877	1.21411
ENSG00000236213	AC006369.2	0.497282	0.60463	0.967423	1	-1.04308	0.844053	1	1.0879	0.498239	0.923662	-1.13476
ENSG00000236861	AC006378.2	0.319109	0.441693	0.346267	0.710511	1.22643	0.771543	1	1.09278	0.449174	0.877696	1.1223
ENSG00000279119	AC006449.2	0.000528388	0.00645619	0.00601434	0.0473138	-1.17659	0.693574	1	-1.03829	0.000902328	0.0262045	-1.13321
ENSG00000228509	AC006460.2	0.0470151	0.115952	0.0360127	0.159996	1.23956	0.150729	0.482064	1.15263	0.399564	0.827997	1.07542
ENSG00000232887	AC006466.5	0.00194587	0.0145313	0.0364911	0.161413	1.4542	0.0013086	0.0400727	1.60735	0.564542	0.977898	-1.10531
ENSG00000265600	AC006480.1	0.774791	0.832006	0.989431	1	-1.02757	0.937163	1	1.06112	0.776686	1	-1.09039
ENSG00000263900	AC006483.1	0.994224	0.995327	0.999808	1	-1.00109	0.996273	1	-1.00423	0.996227	1	1.00314
ENSG00000268643	AC006486.9	0.177528	0.291836	0.167769	0.450225	1.10187	0.511393	0.896127	1.05358	0.404558	0.833085	1.04584
ENSG00000261342	AC006538.1	0.0822274	0.169251	0.13002	0.380253	-1.1544	0.0705403	0.318026	-1.15584	0.999631	1	1.00125
ENSG00000267001	AC006538.4	0.00694739	0.0326754	0.0668213	0.241301	-1.14398	0.00488808	0.0773442	-1.18335	0.662399	1	1.03441
ENSG00000236540	AC006547.13	0.652338	0.734457	0.75614	1	1.04364	0.624955	0.979025	1.05014	0.986179	1	-1.00622
ENSG00000234409	AC006547.14	0.00362607	0.0218038	0.00640627	0.0494351	-1.6284	0.309691	0.701386	-1.22594	0.0171188	0.144717	-1.32829
ENSG00000268292	AC006547.15	0.709094	0.779478	0.734442	1	-1.04925	0.936157	1	-1.01978	0.774592	1	-1.0289
ENSG00000243762	AC006547.8	0.540451	0.641818	0.76042	1	1.04628	0.520265	0.902544	1.06371	0.917394	1	-1.01666
ENSG00000252234	AC006557.1	0.0379008	0.100613	0.681174	1	1.16342	0.07253	0.322676	1.42296	0.205341	0.585578	-1.22308
ENSG00000269194	AC006942.4	0.820703	0.866593	0.827928	1	-1.05766	0.950829	1	-1.02587	0.876434	1	-1.03099
ENSG00000235478	AC006946.15	0.919187	0.941148	0.928306	1	1.05213	0.985205	1	1.02027	0.937827	1	1.03123
ENSG00000273203	AC006946.16	0.84321	0.883772	0.839791	1	1.0423	0.855777	1	1.03512	0.988608	1	1.00693
ENSG00000273442	AC006946.17	0.090042	0.18014	0.0819302	0.276888	1.31843	0.373956	0.773262	1.16401	0.297914	0.718141	1.13266
ENSG00000234457	AC006960.5	0.00876424	0.0380317	0.999041	1	1.00734	0.107502	0.401169	1.369	0.0213657	0.164627	-1.35903
ENSG00000237815	AC007000.11	0.0477087	0.117062	0.548513	0.919555	-1.19133	0.795771	1	1.09977	0.0373415	0.226742	-1.31019
ENSG00000205482	AC007000.12	0.0714759	0.153871	0.837416	1	-1.08144	0.575895	0.944453	1.1298	0.0689509	0.318276	-1.22181
ENSG00000244239	AC007009.1	0.492344	0.600128	0.98361	1	1.02344	0.80716	1	-1.07645	0.508691	0.932571	1.10169
ENSG00000251660	AC007036.5	0.0595333	0.135927	0.439697	0.816678	-1.11485	0.924034	1	1.03009	0.0463602	0.256023	-1.14839
ENSG00000229127	AC007038.7	0.397981	0.514913	0.821528	1	1.0676	0.42968	0.825717	1.1275	0.724612	1	-1.0561
ENSG00000258881	AC007040.11	0.645186	0.729465	0.859177	1	-1.02809	0.640494	0.988613	-1.04283	0.909907	1	1.01433
ENSG00000250261	AC007050.18	0.00934728	0.0395748	0.115136	0.349194	-1.27709	0.999823	1	-1.00194	0.00750249	0.0909844	-1.27462
ENSG00000226605	AC007098.1	0.0475456	0.116849	0.0370286	0.163084	1.2633	0.109246	0.404993	1.18317	0.535073	0.956303	1.06772
ENSG00000251410	AC007106.1	0.174471	0.288279	0.61257	0.971183	-1.23449	0.946608	1	1.06403	0.148113	0.4896	-1.31353
ENSG00000229970	AC007128.1	0.14239	0.249849	0.256205	0.591898	1.25439	0.897039	1	1.05776	0.164012	0.517652	1.18589
ENSG00000237166	AC007163.3	0.158847	0.269258	0.908847	1	-1.08121	0.64877	0.994439	1.15813	0.159158	0.509275	-1.25217
ENSG00000230408	AC007163.6	0.497022	0.60436	0.879391	1	1.06699	0.537378	0.916381	1.13433	0.763798	1	-1.06312
ENSG00000279407	AC007191.4	0.0188775	0.0628636	0.0479363	0.194111	1.35046	0.689736	1	1.09589	0.0318573	0.206189	1.2323
ENSG00000269145	AC007192.6	0.194102	0.310428	0.87795	1	1.06951	0.29471	0.684104	1.20032	0.407602	0.836103	-1.12231
ENSG00000269124	AC007193.10	0.633519	0.719771	0.943586	1	1.05437	0.687277	1	1.12626	0.809027	1	-1.06817
ENSG00000269151	AC007193.8	0.0567247	0.131541	0.0900383	0.295246	-1.21353	0.65891	1	-1.07297	0.100562	0.394429	-1.131
ENSG00000268810	AC007193.9	0.07598	0.160307	0.60281	0.963664	1.15407	0.0994966	0.383321	1.31285	0.382532	0.809788	-1.13759
ENSG00000266163	AC007216.1	0.129757	0.233635	0.889356	1	-1.09079	0.631311	0.98316	1.16429	0.128445	0.454155	-1.27
ENSG00000269696	AC007228.11	0.0780633	0.163018	0.207722	0.517071	-1.15224	0.0621727	0.296424	-1.18192	0.886145	1	1.02576
ENSG00000268352	AC007228.5	0.112965	0.211553	0.856652	1	1.08283	0.204001	0.564737	1.25428	0.291992	0.710803	-1.15834
ENSG00000268568	AC007228.9	0.00756923	0.034717	0.00529618	0.0433321	-1.60189	0.0274254	0.191719	-1.40766	0.380948	0.807658	-1.13798
ENSG00000267544	AC007229.3	0.136121	0.241951	0.277552	0.621877	1.29494	0.113148	0.413253	1.34793	0.929125	1	-1.04092
ENSG00000231043	AC007238.1	0.814867	0.862679	0.991879	1	-1.00848	0.948486	1	1.01916	0.816917	1	-1.0278
ENSG00000231312	AC007246.3	0.00213242	0.0154397	0.00155595	0.0193752	-1.20727	0.00712008	0.0946912	-1.15535	0.418394	0.846948	-1.04493
ENSG00000217258	AC007249.3	0.11243	0.210872	0.139366	0.398312	-1.37511	0.643486	0.990947	-1.1411	0.202382	0.582006	-1.20508
ENSG00000223813	AC007255.8	0.44849	0.560515	0.999127	1	-1.00362	0.676128	1	-1.06987	0.526472	0.94915	1.06602
ENSG00000226925	AC007271.3	0.0182497	0.0615123	0.927292	1	-1.05124	0.276716	0.662299	1.2007	0.0238569	0.175822	-1.26222
ENSG00000230799	AC007279.2	0.0396846	0.103576	0.125115	0.370277	-1.46863	0.89664	1	-1.08002	0.0449321	0.250843	-1.35981
ENSG00000235579	AC007283.4	0.192741	0.309027	0.763949	1	1.1302	0.241346	0.615665	1.28333	0.506084	0.930422	-1.1355
ENSG00000234431	AC007283.5	0.872663	0.905781	0.946963	1	1.02301	0.999627	1	-1.00166	0.862724	1	1.02471
ENSG00000227014	AC007285.6	0.12675	0.229736	0.150563	0.419674	-1.19416	0.123985	0.433462	-1.17885	0.976284	1	-1.01299
ENSG00000269318	AC007292.3	0.21787	0.336386	0.745227	1	-1.05323	0.889686	1	1.02925	0.190956	0.563337	-1.08404
ENSG00000269807	AC007292.4	0.310482	0.433226	0.27924	0.624097	1.17919	0.514705	0.89843	1.11031	0.667626	1	1.06204
ENSG00000267980	AC007292.6	0.0223348	0.0704925	0.0171844	0.0964598	-1.11534	0.0526206	0.271782	-1.085	0.532399	0.953879	-1.02796
ENSG00000269425	AC007292.7	0.092988	0.184313	0.316438	0.673723	1.2636	0.0793447	0.338475	1.36109	0.75901	1	-1.07715
ENSG00000234252	AC007308.6	0.172533	0.286083	0.966787	1	1.04136	0.349534	0.746492	1.22191	0.293767	0.712383	-1.17338
ENSG00000272600	AC007308.7	0.545325	0.645713	0.840999	1	-1.0383	0.552967	0.928524	-1.06339	0.848222	1	1.02416
ENSG00000224946	AC007312.3	0.000869847	0.00879161	0.989284	1	1.02198	0.030108	0.201123	1.42115	0.00387091	0.0622997	-1.39059
ENSG00000172974	AC007318.5	0.103539	0.198738	0.283505	0.629386	1.08707	0.978473	1	1.00967	0.100023	0.393417	1.07666
ENSG00000271275	AC007326.9	0.0878627	0.177312	0.143643	0.407037	1.28245	0.758962	1	1.08558	0.128805	0.454994	1.18135
ENSG00000225216	AC007362.3	0.00519417	0.0273738	0.858492	1	1.0916	0.0365119	0.222701	1.44112	0.0301442	0.200841	-1.32019
ENSG00000276659	AC007375.1	0.0234919	0.0727501	0.991447	1	-1.02422	0.216651	0.58215	1.32806	0.038887	0.231461	-1.36022
ENSG00000227946	AC007383.3	0.001139	0.0103911	0.0249556	0.125543	1.16204	0.950591	1	1.01539	0.00108025	0.0290505	1.14443
ENSG00000227394	AC007386.3	0.283169	0.405725	0.397592	0.770065	1.23575	0.252884	0.631708	1.25671	0.986254	1	-1.01696
ENSG00000232613	AC007386.4	0.0118198	0.0461333	0.0155372	0.0902238	1.74064	0.0128146	0.129211	1.64975	0.909095	1	1.05509
ENSG00000232046	AC007392.3	0.00165839	0.0131009	0.156256	0.430131	1.20032	0.824426	1	-1.05291	0.00102458	0.028231	1.26382
ENSG00000237179	AC007392.4	0.0119363	0.0464084	0.775217	1	1.0947	0.363977	0.761801	-1.17306	0.0121152	0.1177	1.28414
ENSG00000235035	AC007395.3	0.146665	0.255092	0.57372	0.940886	-1.19895	0.947219	1	1.05116	0.122747	0.441842	-1.26029
ENSG00000230525	AC007403.2	0.00884461	0.038246	0.00735099	0.0543199	-1.73098	0.130828	0.446682	-1.36008	0.101479	0.396614	-1.27271
ENSG00000223859	AC007403.3	0.5663	0.66409	0.545213	0.916214	-1.21807	0.770664	1	-1.12061	0.773988	1	-1.08697
ENSG00000235934	AC007405.8	0.433262	0.5473	0.499329	0.876191	1.24283	0.893588	1	1.08003	0.505356	0.929743	1.15073
ENSG00000226101	AC007461.2	0.492767	0.600454	0.934396	1	1.04235	0.577905	0.945965	1.10989	0.693984	1	-1.0648
ENSG00000238165	AC007560.1	0.672521	0.750726	0.999999	1	-1.00015	0.835671	1	1.07809	0.718886	1	-1.07825
ENSG00000215968	AC007560.2	0.0277521	0.0814806	0.9912	1	1.01887	0.16288	0.501511	1.26914	0.0607339	0.2965	-1.24564
ENSG00000236886	AC007563.5	0.0211965	0.0680344	0.306086	0.660579	1.27878	0.915182	1	-1.06084	0.0153648	0.135826	1.35658
ENSG00000244055	AC007566.10	0.354186	0.474664	0.321148	0.679202	1.12808	0.481302	0.872676	1.08889	0.792721	1	1.03599
ENSG00000242539	AC007620.3	0.798937	0.850293	0.798662	1	1.05166	0.930773	1	1.0254	0.87498	1	1.02561
ENSG00000279898	AC007678.1	6.72e-05	0.00176832	7.98e-05	0.00297886	-1.31722	0.0386228	0.230303	-1.14926	0.00362231	0.0600107	-1.14615
ENSG00000225610	AC007679.3	0.207241	0.325165	0.404913	0.778792	1.19907	0.179966	0.529754	1.24787	0.901558	1	-1.0407
ENSG00000233251	AC007743.1	0.000790938	0.0082758	0.0364645	0.16134	-1.40927	0.999779	1	-1.00244	0.000595766	0.0204466	-1.40585
ENSG00000267213	AC007773.2	0.00554493	0.028503	0.00512436	0.0424622	1.56553	0.139809	0.463789	1.26878	0.0613313	0.298154	1.23389
ENSG00000267610	AC007787.2	0.0238934	0.0735148	0.118227	0.355656	1.45856	0.0177315	0.153454	1.58654	0.775596	1	-1.08774
ENSG00000279044	AC007787.3	0.732492	0.798388	0.711015	1	1.10232	0.83684	1	1.06404	0.8994	1	1.03598
ENSG00000226205	AC007790.4	0.00477848	0.0259415	0.939931	1	-1.05643	0.153442	0.486802	1.30826	0.00778499	0.0928043	-1.38209
ENSG00000280103	AC007792.1	0.642004	0.726958	0.616064	0.973745	1.17397	0.72185	1	1.12299	0.915984	1	1.0454
ENSG00000231859	AC007875.2	0.0453656	0.113133	0.788388	1	-1.13959	0.547518	0.924703	1.2018	0.0424797	0.243784	-1.36956
ENSG00000224891	AC007899.3	0.0524453	0.12481	0.0505781	0.20101	1.33831	0.0688136	0.313457	1.27526	0.820552	1	1.04944
ENSG00000279018	AC007906.1	0.249162	0.369813	0.218179	0.53372	1.23878	0.409192	0.807177	1.15525	0.680286	1	1.0723
ENSG00000233762	AC007969.5	0.011016	0.0439671	0.0113726	0.0729872	-1.23108	0.223309	0.5919	-1.11043	0.0714704	0.324798	-1.10865
ENSG00000227365	AC008060.5	0.000431361	0.00567733	0.0454512	0.186879	1.38639	0.97194	1	-1.02765	0.000278242	0.0126801	1.42472
ENSG00000218672	AC008060.7	0.280062	0.402274	0.49876	0.875845	-1.164	0.250817	0.629062	-1.20868	0.903574	1	1.03839
ENSG00000236544	AC008060.8	0.0196979	0.0647472	0.11636	0.351784	-1.30598	0.0146556	0.138176	-1.39526	0.728915	1	1.06836
ENSG00000224553	AC008065.1	0.213141	0.331453	0.61085	0.9697	-1.14382	0.97166	1	1.02898	0.184779	0.554251	-1.17697
ENSG00000237031	AC008067.2	0.00836997	0.0369459	0.00704	0.05274	1.42277	0.0169258	0.149288	1.32467	0.607219	1	1.07405
ENSG00000232642	AC008073.7	0.00391981	0.0229006	0.020761	0.110124	-1.57523	0.725855	1	-1.12013	0.00618581	0.0812022	-1.40629
ENSG00000223754	AC008073.9	0.202967	0.320573	0.982802	1	-1.03044	0.572365	0.941859	1.16231	0.232331	0.627651	-1.19768
ENSG00000279644	AC008074.1	0.0253669	0.0765673	0.0225716	0.116744	1.20747	0.0408391	0.236673	1.1646	0.712602	1	1.03681
ENSG00000223935	AC008074.3	0.450045	0.561863	0.99598	1	1.01124	0.737184	1	-1.08973	0.490953	0.91665	1.10198
ENSG00000280007	AC008079.10	0.0204529	0.0663956	0.0629676	0.23187	-1.16141	0.0149379	0.139475	-1.17801	0.9417	1	1.01429
ENSG00000223642	AC008277.1	0.498976	0.605998	0.51444	0.889761	1.12115	0.503507	0.889922	1.10796	0.98328	1	1.0119
ENSG00000235937	AC008280.1	0.003579	0.0216006	0.445134	0.822743	-1.19426	0.509336	0.89478	1.15363	0.00264229	0.0500068	-1.37774
ENSG00000241114	AC008280.3	0.212352	0.330683	0.772702	1	-1.13173	0.861691	1	1.08645	0.187859	0.558451	-1.22956
ENSG00000232220	AC008440.5	0.618017	0.706667	0.598754	0.960318	-1.05382	0.670299	1	-1.04167	0.942349	1	-1.01166
ENSG00000266499	AC008536.1	0.0230647	0.0719216	0.0438124	0.182309	1.5055	0.0190592	0.158387	1.50332	0.999904	1	1.00145
ENSG00000272021	AC008592.8	0.133145	0.238148	0.906715	1	-1.06653	0.613816	0.97292	1.13554	0.134831	0.465871	-1.21109
ENSG00000222732	AC008671.1	0.587307	0.681511	0.869571	1	-1.10277	0.979897	1	1.03343	0.556935	0.972995	-1.13963
ENSG00000276555	AC008740.1	0.00416515	0.0236985	0.955313	1	-1.04116	0.133993	0.453016	1.26888	0.00735335	0.0899945	-1.32111
ENSG00000267838	AC008746.12	0.390659	0.508325	0.999906	1	-1.00151	0.646343	0.992501	-1.09507	0.462264	0.890697	1.09342
ENSG00000227407	AC008746.3	4.3e-05	0.00132322	0.000167001	0.00473223	-1.51897	3.78e-05	0.00777766	-1.49398	0.965799	1	-1.01673
ENSG00000235681	AC008746.5	0.111605	0.209838	0.10046	0.318466	-1.34509	0.391633	0.790298	-1.1806	0.34648	0.772976	-1.13933
ENSG00000228737	AC008781.7	0.048495	0.11833	0.108389	0.335225	-1.14108	0.798266	1	-1.03742	0.0662855	0.311745	-1.09992
ENSG00000237705	AC008937.2	0.187187	0.302608	0.544973	0.915989	1.16304	0.181007	0.531282	1.25203	0.710669	1	-1.07651
ENSG00000228650	AC008940.1	0.0235848	0.0728853	0.437876	0.814553	-1.15295	0.794385	1	1.06835	0.0173752	0.145794	-1.23175
ENSG00000269688	AC008982.2	0.272649	0.394731	0.69533	1	1.15566	0.28348	0.67124	1.26965	0.696307	1	-1.09864
ENSG00000278999	AC008985.1	0.512705	0.618011	0.48372	0.86171	1.24872	0.602009	0.962381	1.17781	0.887626	1	1.06021
ENSG00000271824	AC009014.3	0.939221	0.95551	0.936997	1	1.08058	0.976273	1	1.0424	0.967504	1	1.03663
ENSG00000260345	AC009052.12	0.00136542	0.0116341	0.000841797	0.0131324	-1.37567	0.0107411	0.119117	-1.24954	0.20385	0.583573	-1.10094
ENSG00000276989	AC009060.1	0.279976	0.402258	0.346411	0.710751	1.29991	0.259049	0.639619	1.29898	0.999981	1	1.00072
ENSG00000279473	AC009065.4	0.247646	0.368432	0.447994	0.825617	1.04427	0.981213	1	1.00587	0.244849	0.64666	1.03818
ENSG00000237718	AC009095.4	0.181887	0.29649	0.21825	0.533747	1.31741	0.173347	0.518462	1.29856	0.990109	1	1.01452
ENSG00000277360	AC009108.2	0.00241125	0.0166688	0.0557846	0.213741	1.5752	0.00177037	0.0466381	1.82751	0.476495	0.904009	-1.16017
ENSG00000261248	AC009120.10	0.000807923	0.00837578	0.978878	1	1.03025	0.0259496	0.186171	1.41853	0.00402947	0.0637019	-1.37689
ENSG00000275236	AC009120.11	0.000620035	0.00712523	0.00226819	0.0244938	1.91718	0.000462864	0.0239066	1.91384	0.999891	1	1.00175
ENSG00000239763	AC009120.3	0.449416	0.56138	0.955421	1	1.03203	0.569999	0.940709	1.10286	0.622377	1	-1.06863
ENSG00000260884	AC009120.5	0.569184	0.666267	0.929705	1	-1.04149	0.93046	1	1.03631	0.547617	0.965688	-1.07931
ENSG00000259972	AC009120.6	0.426813	0.541488	0.428018	0.804179	1.02981	0.763997	1	1.01466	0.600357	0.99994	1.01493
ENSG00000238045	AC009133.12	0.438685	0.552254	0.41004	0.784152	-1.04712	0.654581	0.998309	-1.02834	0.721711	1	-1.01826
ENSG00000259952	AC009133.15	0.00134775	0.0115328	0.010375	0.0687462	-1.16593	0.69789	1	-1.038	0.00226756	0.0452952	-1.12325
ENSG00000275857	AC009133.21	2.2e-05	0.00088677	1.14e-05	0.000958182	-1.38937	0.000573565	0.0265087	-1.26033	0.0792782	0.345582	-1.10239
ENSG00000277669	AC009133.22	0.0474115	0.116575	0.767984	1	-1.11777	0.576222	0.94469	1.15275	0.0432977	0.245866	-1.28851
ENSG00000262116	AC009134.1	0.0104256	0.0425357	0.724939	1	1.11368	0.0365809	0.222911	1.36184	0.0749659	0.334719	-1.22283
ENSG00000224675	AC009227.2	0.963262	0.973588	0.980728	1	1.01609	0.960121	1	1.02058	0.996512	1	-1.00442
ENSG00000238004	AC009227.3	0.0568105	0.131646	0.917799	1	1.06373	0.16269	0.501453	1.28768	0.149561	0.492236	-1.21053
ENSG00000242628	AC009228.1	0.0966886	0.18936	0.990512	1	-1.00998	0.401603	0.801441	1.08992	0.127521	0.452489	-1.10081
ENSG00000230327	AC009234.1	0.0382599	0.101276	0.999893	1	-1.00246	0.230506	0.602414	1.29168	0.0663873	0.311899	-1.29486
ENSG00000236431	AC009237.11	4.3e-07	5.52e-05	0.00927523	0.063872	1.51191	0.708434	1	-1.10193	1.95e-07	4.56e-05	1.66601
ENSG00000229689	AC009237.8	5e-17	1.06e-13	2.47e-08	1.37e-05	1.57298	0.981457	1	-1.01225	0	0	1.59225
ENSG00000248821	AC009238.6	0.0379617	0.100714	0.903742	1	-1.03975	0.12489	0.434651	-1.17043	0.115604	0.427222	1.12568
ENSG00000230383	AC009245.3	0.969711	0.97839	0.999848	1	1.00162	0.988322	1	-1.01267	0.972924	1	1.01431
ENSG00000232320	AC009299.5	0.377645	0.49633	0.998718	1	1.00426	0.6196	0.976179	1.07536	0.460286	0.888438	-1.0708
ENSG00000235066	AC009303.1	0.573303	0.670079	0.700277	1	1.12229	0.542377	0.920753	1.14288	0.979312	1	-1.01835
ENSG00000279227	AC009303.2	0.0259917	0.077864	0.0230812	0.118646	-1.28516	0.0418986	0.240199	-1.22453	0.711879	1	-1.04951
ENSG00000233287	AC009362.2	0.00772743	0.0351318	0.0947662	0.305869	-1.37614	0.99626	1	-1.01117	0.00640894	0.0831271	-1.36094
ENSG00000216895	AC009403.2	1.55e-05	0.000719586	0.0630989	0.232127	1.14581	0.568782	0.939844	-1.05519	7.83e-06	0.00100981	1.20905
ENSG00000236255	AC009404.2	0.000196016	0.00345828	0.000166017	0.00472502	1.92396	0.000645612	0.0283184	1.6947	0.43823	0.866795	1.13528
ENSG00000223911	AC009480.3	0.0606974	0.137868	0.0504931	0.20082	1.41911	0.106249	0.398211	1.30567	0.664949	1	1.08688
ENSG00000224076	AC009487.4	0.00470339	0.025652	0.999992	1	1.00048	0.0858674	0.353389	1.27728	0.012185	0.117929	-1.27666
ENSG00000251621	AC009487.5	0.00779071	0.0353033	0.997791	1	-1.01123	0.120944	0.428015	1.36007	0.0167764	0.143227	-1.37534
ENSG00000232411	AC009495.3	0.000191205	0.00341475	0.576171	0.943056	1.18241	0.00229965	0.0537502	1.65354	0.00674276	0.0856722	-1.39844
ENSG00000229195	AC009495.4	0.0152521	0.0545908	0.908016	1	1.08314	0.0776312	0.334801	1.44312	0.0572518	0.288635	-1.33234
ENSG00000231609	AC009501.4	0.200246	0.317409	0.18701	0.483223	1.09064	0.247309	0.623939	1.07229	0.857882	1	1.01712
ENSG00000235522	AC009505.2	0.142304	0.249739	0.178045	0.468474	1.098	0.133769	0.452494	1.09327	0.991239	1	1.00432
ENSG00000224152	AC009506.1	0.00312104	0.01978	0.00373587	0.0341912	1.24986	0.177334	0.525957	1.11362	0.0276604	0.19069	1.12234
ENSG00000276750	AC009729.1	0.0340086	0.0936504	0.687235	1	-1.17246	0.600576	0.9615	1.17794	0.0291453	0.196946	-1.38109
ENSG00000223960	AC009948.5	0.333404	0.455189	0.321364	0.679468	1.07082	0.376334	0.775643	1.05757	0.914476	1	1.01253
ENSG00000238082	AC009948.7	0.793428	0.846139	0.78088	1	-1.0923	0.825852	1	-1.0709	0.971086	1	-1.01999
ENSG00000225963	AC009950.2	0.382108	0.500495	0.65537	0.998379	1.13654	0.361362	0.758823	1.19214	0.870217	1	-1.04892
ENSG00000226266	AC009961.3	0.906061	0.93143	0.966121	1	-1.02959	0.998951	1	1.0045	0.897587	1	-1.03422
ENSG00000236107	AC010127.3	0.00859294	0.0376157	0.0170921	0.0961936	1.54946	0.00727575	0.0958565	1.53198	0.993347	1	1.01141
ENSG00000221770	AC010203.1	0.0405476	0.105036	0.956654	1	-1.05178	0.337562	0.73286	1.24807	0.0522418	0.27287	-1.31269
ENSG00000249249	AC010226.4	0.0361525	0.0974769	0.0318805	0.147871	1.22229	0.252935	0.631739	1.11719	0.191075	0.563425	1.09408
ENSG00000235253	AC010240.2	0.0187076	0.0624501	0.283313	0.629131	1.32703	0.0198275	0.161238	1.56121	0.37428	0.800886	-1.17647
ENSG00000214784	AC010468.1	0.00961004	0.0402892	0.0086101	0.0606968	1.28963	0.161318	0.499182	1.14708	0.0884684	0.367717	1.12428
ENSG00000249318	AC010468.2	0.846859	0.8867	0.83807	1	1.1131	0.869307	1	1.08781	0.981005	1	1.02325
ENSG00000267219	AC010504.2	0.0059722	0.0298587	0.0778157	0.267374	1.16768	0.991192	1	1.00799	0.00506502	0.072316	1.15843
ENSG00000269304	AC010522.1	0.0387407	0.102192	0.803688	1	1.12503	0.0961398	0.375723	1.41004	0.155231	0.501786	-1.25334
ENSG00000267117	AC010525.4	0.262519	0.384011	0.645166	0.99246	1.17978	0.261879	0.64404	1.29192	0.73213	1	-1.09505
ENSG00000267216	AC010642.1	6.88e-05	0.00178937	0.000275146	0.00655936	1.12888	0.192033	0.546485	1.04776	0.000637218	0.0213357	1.07742
ENSG00000269095	AC010646.3	0.130573	0.234745	0.145501	0.41006	1.11881	0.134061	0.453108	1.10646	0.955887	1	1.01115
ENSG00000267448	AC010649.1	0.000408239	0.00549324	0.0353048	0.157906	-1.21757	0.992779	1	1.008	0.000278758	0.0126801	-1.22731
ENSG00000279279	AC010722.1	0.0956219	0.187867	0.600986	0.961948	1.16943	0.116619	0.419888	1.33088	0.441909	0.870787	-1.13806
ENSG00000279870	AC010722.2	0.119413	0.220302	0.630765	0.984296	1.16804	0.142733	0.468798	1.32793	0.477719	0.904836	-1.13689
ENSG00000235118	AC010731.4	0.0181738	0.0613235	0.858055	1	1.08237	0.0723199	0.322516	1.33992	0.0769372	0.339199	-1.23795
ENSG00000232713	AC010733.5	0.493631	0.601196	0.528	0.901843	1.14699	0.86837	1	1.05839	0.595959	0.997935	1.08371
ENSG00000265840	AC010761.10	0.144611	0.252472	0.158195	0.433792	-1.14584	0.603956	0.964247	-1.06442	0.278003	0.691437	-1.0765
ENSG00000265205	AC010761.13	0.00161133	0.0128748	0.0155715	0.090337	-1.62233	0.795188	1	-1.10341	0.00219982	0.0446648	-1.47029
ENSG00000265474	AC010761.9	0.123126	0.224975	0.814131	1	1.06231	0.196938	0.553578	1.1629	0.340879	0.765554	-1.09469
ENSG00000278904	AC010879.1	0.198751	0.31578	0.386662	0.757489	-1.11838	0.973513	1	-1.01666	0.198648	0.576023	-1.10006
ENSG00000280442	AC010879.2	0.446663	0.558797	0.7256	1	1.08265	0.997566	1	-1.00612	0.418273	0.846867	1.08927
ENSG00000234936	AC010883.5	0.969228	0.978046	0.997274	1	1.00709	0.994516	1	-1.00889	0.967911	1	1.01604
ENSG00000224509	AC010884.1	0.344005	0.465111	0.501157	0.877735	1.19303	0.310125	0.701834	1.22529	0.96327	1	-1.02704
ENSG00000280101	AC010889.1	0.830452	0.874217	0.836938	1	1.05351	0.832228	1	1.04783	0.995486	1	1.00543
ENSG00000280358	AC010889.2	0.808301	0.857513	0.797823	1	1.06521	0.835351	1	1.05099	0.976161	1	1.01353
ENSG00000231731	AC010976.2	0.100028	0.19398	0.114483	0.347862	1.16209	0.102309	0.389756	1.14568	0.954438	1	1.01432
ENSG00000237732	AC010980.2	0.706822	0.77737	0.948285	1	-1.04426	0.743342	1	-1.09463	0.862565	1	1.04824
ENSG00000279526	AC011239.2	0.135835	0.241592	0.222805	0.540704	1.37289	0.11528	0.417332	1.39993	0.986506	1	-1.0197
ENSG00000229618	AC011288.2	0.00489096	0.0263747	0.992033	1	1.01923	0.0714713	0.32033	1.36202	0.0149689	0.133143	-1.33632
ENSG00000236015	AC011290.5	0.00556799	0.0285827	0.00569127	0.0454256	1.60982	0.169935	0.513171	1.2742	0.0501586	0.266772	1.2634
ENSG00000233487	AC011322.1	0.655003	0.736658	0.812109	1	1.08149	0.633726	0.984952	1.10788	0.954565	1	-1.0244
ENSG00000275601	AC011330.13	0.312379	0.435186	0.779131	1	-1.11695	0.929438	1	1.05422	0.280539	0.694994	-1.17751
ENSG00000249839	AC011330.5	0.828577	0.872929	0.830249	1	-1.04688	0.945033	1	-1.02252	0.89064	1	-1.02383
ENSG00000268038	AC011516.2	0.00144526	0.0120568	0.996158	1	1.01805	0.0427828	0.243261	1.58112	0.00529588	0.0745853	-1.55309
ENSG00000267528	AC011524.1	0.467691	0.578434	0.487762	0.866284	-1.2464	0.830497	1	-1.10363	0.596332	0.998172	-1.12937
ENSG00000268434	AC011530.4	0.756564	0.817478	0.968534	1	1.01339	0.79901	1	1.0316	0.873706	1	-1.01797
ENSG00000279753	AC011558.5	0.0210727	0.0677884	0.472741	0.851406	-1.1555	0.0322735	0.208571	-1.31831	0.232605	0.62779	1.1409
ENSG00000204196	AC011737.2	5.02e-05	0.00145245	2.64e-05	0.0015298	-1.4117	0.00202483	0.0502872	-1.25774	0.0515002	0.270742	-1.12241
ENSG00000231638	AC011738.4	0.0740603	0.157564	0.0739913	0.258377	1.41602	0.0896202	0.360427	1.34333	0.86585	1	1.05412
ENSG00000231655	AC011742.3	0.0756803	0.159909	0.987361	1	-1.02756	0.3707	0.769228	1.23717	0.101558	0.396744	-1.27126
ENSG00000227133	AC011742.5	0.026735	0.0794299	0.0372802	0.163775	1.61945	0.0258938	0.185874	1.56678	0.963134	1	1.03362
ENSG00000234073	AC011816.1	0.0851076	0.17337	0.711257	1	-1.1269	0.741608	1	1.10375	0.0726975	0.328805	-1.24381
ENSG00000233038	AC011899.9	0.126154	0.228892	0.788263	1	1.10982	0.190549	0.544954	1.2767	0.365729	0.79312	-1.15037
ENSG00000237720	AC011995.1	0.0901898	0.180324	0.980569	1	1.02844	0.267621	0.651232	1.2263	0.166836	0.522648	-1.19239
ENSG00000279274	AC012005.3	0.0307726	0.0874956	0.309545	0.66522	-1.29306	0.95115	1	1.04772	0.0231384	0.172394	-1.35477
ENSG00000279307	AC012065.1	0.657706	0.738708	0.810036	1	-1.07499	0.999064	1	-1.00426	0.644852	1	-1.07043
ENSG00000233416	AC012065.5	0.195559	0.312089	0.436795	0.813886	1.23045	0.995679	1	1.01327	0.183153	0.551289	1.21434
ENSG00000260396	AC012065.7	0.351032	0.471682	0.34535	0.709267	-1.32616	0.693808	1	-1.1567	0.554269	0.970429	-1.14651
ENSG00000213197	AC012066.1	0.13984	0.246634	0.235364	0.559042	-1.32502	0.864167	1	-1.08156	0.170618	0.528907	-1.2251
ENSG00000235072	AC012074.2	0.00613303	0.0303294	0.165598	0.446436	-1.1749	0.945308	1	1.02526	0.00421573	0.0654373	-1.20459
ENSG00000234327	AC012146.7	0.000934035	0.00917684	0.00111092	0.0154977	1.22682	0.110904	0.408655	1.10575	0.0145368	0.131189	1.10949
ENSG00000237017	AC012314.8	0.123403	0.225372	0.234348	0.557704	1.05377	0.102147	0.389756	1.05989	0.958556	1	-1.00581
ENSG00000224310	AC012317.1	0.0775125	0.162157	0.871812	1	-1.06924	0.551249	0.927621	1.13127	0.0778262	0.341229	-1.20961
ENSG00000227799	AC012358.4	0.585239	0.679496	0.639267	0.988782	-1.09831	0.565544	0.937556	-1.09794	0.999986	1	-1.00034
ENSG00000203327	AC012358.7	0.295451	0.417827	0.414122	0.788977	-1.25792	0.921382	1	-1.0634	0.329298	0.75371	-1.18292
ENSG00000240401	AC012358.8	0.301407	0.42387	0.55985	0.929279	1.07767	0.276504	0.66205	1.10359	0.870604	1	-1.02405
ENSG00000235319	AC012360.4	0.00394496	0.0229664	0.297475	0.647818	1.30321	0.0065544	0.0906359	1.62252	0.143313	0.481324	-1.24502
ENSG00000243104	AC012363.10	0.217312	0.335788	0.99997	1	1.00125	0.496302	0.883425	1.18376	0.283881	0.699718	-1.18228
ENSG00000224789	AC012363.4	0.390705	0.50834	0.505394	0.882355	1.09125	0.937641	1	1.02388	0.425381	0.854009	1.0658
ENSG00000236878	AC012363.7	0.325089	0.447465	0.491589	0.869436	1.21937	0.291643	0.680439	1.25996	0.955162	1	-1.03328
ENSG00000227788	AC012363.8	0.308371	0.430975	0.283634	0.629513	1.36546	0.386842	0.785623	1.26904	0.847243	1	1.07598
ENSG00000228079	AC012368.1	0.132353	0.237173	0.114505	0.347888	1.42415	0.201258	0.560375	1.30686	0.735723	1	1.08975
ENSG00000232693	AC012370.2	0.0516703	0.123608	0.984783	1	1.02868	0.208598	0.569619	1.28928	0.10478	0.403121	-1.25333
ENSG00000243389	AC012442.5	0.0958266	0.188198	0.267167	0.6078	1.17127	0.97463	1	1.01953	0.0932955	0.378436	1.14883
ENSG00000228251	AC012442.6	0.00162836	0.0129598	0.516446	0.890971	-1.20586	0.348964	0.746062	1.23227	0.00134476	0.0331705	-1.48594
ENSG00000214184	AC012487.2	0.202991	0.320573	0.860489	1	-1.08602	0.763988	1	1.10242	0.189912	0.56172	-1.19725
ENSG00000232520	AC012507.3	0.0531537	0.125987	0.799565	1	1.10244	0.114809	0.41634	1.31008	0.19627	0.572107	-1.18834
ENSG00000231092	AC012513.6	0.239988	0.360324	0.584451	0.949362	1.1739	0.230478	0.602402	1.26473	0.760309	1	-1.07737
ENSG00000253406	AC012613.2	0.425945	0.540653	0.447208	0.824917	1.14767	0.812932	1	1.0634	0.558608	0.974081	1.07924
ENSG00000277064	AC012640.1	0.327732	0.449814	0.819532	1	1.10931	0.374136	0.773448	1.22652	0.644989	1	-1.10566
ENSG00000221625	AC013283.1	0.0458911	0.113983	0.0373451	0.164005	-1.19427	0.0869667	0.355727	-1.14396	0.626891	1	-1.04398
ENSG00000272888	AC013394.2	0.631181	0.717869	0.885518	1	1.01842	0.982926	1	-1.00608	0.602746	1	1.02461
ENSG00000229727	AC013460.1	0.0187254	0.0624936	0.0356927	0.159065	-1.6141	0.5583	0.931626	-1.1906	0.0417331	0.241154	-1.35571
ENSG00000236283	AC013463.2	0.207517	0.325465	0.339702	0.702544	1.22398	0.179187	0.528665	1.25318	0.965632	1	-1.02386
ENSG00000205500	AC013472.3	0.115705	0.215394	0.786574	1	1.12547	0.179874	0.529754	1.32406	0.3462	0.772685	-1.17645
ENSG00000230286	AC013472.4	0.0192372	0.063669	0.0813258	0.2756	1.32353	0.885482	1	1.05533	0.0220689	0.167371	1.25415
ENSG00000234595	AC013733.3	2.17e-05	0.000878602	5.92e-05	0.00247255	1.60049	0.0840819	0.349427	1.22505	0.000530908	0.018987	1.30647
ENSG00000266728	AC015688.3	0.626229	0.713646	0.61375	0.972297	1.06735	0.830089	1	1.0361	0.787017	1	1.03015
ENSG00000270894	AC015849.13	0.163685	0.275246	0.953861	1	1.04863	0.324424	0.718291	1.2282	0.295308	0.714427	-1.17124
ENSG00000271268	AC015849.14	0.490971	0.598913	0.474569	0.85331	1.24805	0.539372	0.918364	1.19461	0.933398	1	1.04473
ENSG00000271013	AC015849.15	0.013914	0.051429	0.0204335	0.109035	1.78167	0.0136488	0.133693	1.70967	0.952726	1	1.04212
ENSG00000270977	AC015849.16	0.18165	0.29629	0.196978	0.500151	1.47133	0.186686	0.53992	1.41394	0.959617	1	1.04058
ENSG00000270871	AC015849.19	0.346708	0.467567	0.962679	1	1.03877	0.501496	0.88797	1.1542	0.504942	0.929527	-1.11112
ENSG00000270240	AC015849.2	0.000191266	0.00341475	0.000340582	0.00751415	2.4447	0.000246805	0.0172484	2.23784	0.821215	1	1.09244
ENSG00000265403	AC015884.1	0.0419144	0.107344	0.0506009	0.201039	1.45499	0.0437957	0.245947	1.40354	0.935616	1	1.03666
ENSG00000227279	AC015933.2	0.271104	0.393021	0.305313	0.659387	1.10477	0.264064	0.646926	1.09767	0.988259	1	1.00646
ENSG00000224911	AC015936.3	0.33562	0.457131	0.382288	0.752978	-1.2072	0.823535	1	-1.07722	0.436024	0.864837	-1.12066
ENSG00000228363	AC015971.2	0.298728	0.421221	0.359319	0.726257	1.06716	0.835591	1	1.02422	0.381677	0.80876	1.04193
ENSG00000108958	AC016292.3	0.00327472	0.0203663	0.0290326	0.138731	-1.28905	0.863909	1	-1.04586	0.0038684	0.062298	-1.23252
ENSG00000269032	AC016629.7	0.782096	0.83763	0.790641	1	-1.07514	0.939113	1	-1.03358	0.84879	1	-1.04021
ENSG00000235635	AC016644.1	0.272329	0.394445	0.382326	0.752978	1.22742	0.242857	0.617573	1.24585	0.98799	1	-1.01501
ENSG00000275686	AC016656.1	0.164193	0.275922	0.38221	0.752978	1.2998	0.14175	0.467141	1.3927	0.853663	1	-1.07147
ENSG00000233060	AC016700.2	0.283537	0.406051	0.397917	0.7704	1.26021	0.253246	0.631839	1.28356	0.986296	1	-1.01853
ENSG00000226505	AC016700.3	0.741307	0.805457	0.994064	1	1.01929	0.835277	1	1.09721	0.812157	1	-1.07645
ENSG00000231327	AC016700.5	0.791139	0.844605	0.889816	1	1.05928	0.999567	1	1.0031	0.781957	1	1.056
ENSG00000231414	AC016700.6	0.553099	0.652237	0.997841	1	1.01124	0.736443	1	1.12472	0.632101	1	-1.11222
ENSG00000230076	AC016708.2	0.148358	0.257093	0.726891	1	-1.23847	0.832894	1	1.15348	0.127929	0.453098	-1.42855
ENSG00000224731	AC016716.2	0.116893	0.216889	0.658657	1	-1.21119	0.849109	1	1.11147	0.0976229	0.387714	-1.3462
ENSG00000228206	AC016717.1	0.0622339	0.140155	0.17953	0.470843	1.29195	0.0486901	0.260511	1.352	0.878815	1	-1.04648
ENSG00000228925	AC016722.4	0.0271021	0.080199	0.0293379	0.139798	1.18196	0.334626	0.729951	1.08464	0.10841	0.411241	1.08972
ENSG00000235335	AC016723.4	0.19353	0.3098	0.636145	0.986541	1.15195	0.204754	0.565737	1.26482	0.627966	1	-1.09798
ENSG00000228305	AC016734.2	0.990924	0.993261	0.999621	1	1.00289	0.993932	1	1.01025	0.994276	1	-1.00734
ENSG00000231826	AC016735.2	0.00605495	0.0301086	0.945196	1	1.05211	0.0563677	0.28122	1.38308	0.0241568	0.176599	-1.31458
ENSG00000230140	AC016738.3	0.00185508	0.0140763	0.0290821	0.138917	1.43616	0.00120055	0.0385819	1.56265	0.627461	1	-1.08808
ENSG00000223947	AC016738.4	0.199009	0.316093	0.227468	0.547562	1.16122	0.194962	0.55083	1.14875	0.981721	1	1.01085
ENSG00000218175	AC016739.2	0.223781	0.342962	0.999906	1	-1.00108	0.500377	0.886969	-1.08592	0.292161	0.710982	1.08475
ENSG00000212978	AC016747.3	0.396842	0.513849	0.56555	0.933689	-1.06751	0.977761	1	-1.01149	0.401978	0.830476	-1.05539
ENSG00000279763	AC016753.1	0.00113592	0.0103851	0.00433109	0.0379637	1.33665	0.000811492	0.0319049	1.3429	0.996531	1	-1.00467
ENSG00000186235	AC016757.3	0.364653	0.484377	0.738096	1	1.08557	0.976209	1	-1.02058	0.33084	0.755358	1.10791
ENSG00000273530	AC016821.2	0.0086489	0.0377206	0.544588	0.915641	1.21738	0.021018	0.166842	1.55897	0.107543	0.409514	-1.2806
ENSG00000233559	AC016831.7	0.0173566	0.0596135	0.166801	0.44859	1.47617	0.0144059	0.13697	1.70664	0.553217	0.969951	-1.15613
ENSG00000232377	AC016910.1	0.0709892	0.153205	0.0869484	0.288397	1.42338	0.0704803	0.317866	1.3839	0.963341	1	1.02853
ENSG00000231336	AC017006.3	0.164547	0.276319	0.22962	0.550748	-1.32971	0.798079	1	-1.10282	0.224524	0.616942	-1.20573
ENSG00000227359	AC017074.2	0.0765839	0.161083	0.084397	0.282829	1.54525	0.0827521	0.346843	1.47039	0.925402	1	1.05091
ENSG00000233829	AC017078.1	0.039952	0.104035	0.964546	1	-1.03358	0.32385	0.717806	1.17786	0.053005	0.274909	-1.21741
ENSG00000227227	AC017101.10	0.176465	0.290666	0.15126	0.421025	1.25793	0.286179	0.673815	1.17856	0.694903	1	1.06734
ENSG00000224376	AC017104.6	0.516282	0.621225	0.999858	1	1.00254	0.733406	1	1.11035	0.582616	0.989405	-1.10754
ENSG00000239775	AC017116.11	0.00253068	0.0172152	0.00517528	0.0427749	-1.43329	0.00228892	0.0537502	-1.40848	0.969886	1	-1.01761
ENSG00000229839	AC018462.2	0.0113891	0.0450006	0.00812094	0.05823	1.34292	0.0379402	0.227553	1.23743	0.404925	0.833709	1.08525
ENSG00000242735	AC018462.3	0.17301	0.286468	0.183137	0.47708	1.14309	0.613376	0.972519	1.06499	0.32438	0.747867	1.07334
ENSG00000230154	AC018463.4	0.206755	0.324646	0.682136	1	1.12239	0.227139	0.59738	1.2233	0.606223	1	-1.08991
ENSG00000221429	AC018635.1	0.226448	0.345759	0.998087	1	-1.00968	0.537651	0.916641	1.16583	0.27872	0.692442	-1.17711
ENSG00000226468	AC018641.7	0.265047	0.386335	0.491108	0.869178	-1.1963	0.99186	1	-1.01704	0.255166	0.660604	-1.17625
ENSG00000227544	AC018647.3	0.00218564	0.0156935	0.012587	0.0781316	-1.36284	0.668668	1	-1.08477	0.00390807	0.0625393	-1.25634
ENSG00000225284	AC018693.6	0.182296	0.296895	0.993822	1	-1.01803	0.511878	0.896602	1.17864	0.223575	0.615783	-1.19989
ENSG00000239587	AC018730.4	0.0718911	0.15446	0.997094	1	-1.01306	0.329748	0.724675	1.25199	0.105129	0.403885	-1.26834
ENSG00000237039	AC018738.2	0.360621	0.480902	0.777156	1	-1.13802	0.954722	1	1.05007	0.326771	0.751134	-1.195
ENSG00000267896	AC018766.4	0.0029401	0.0190149	0.212444	0.524696	-1.09018	0.793026	1	1.02973	0.00187426	0.0407683	-1.12258
ENSG00000268047	AC018766.6	0.00519576	0.0273757	0.124582	0.369353	1.12404	0.00460372	0.0747448	1.18323	0.384806	0.812348	-1.05266
ENSG00000225539	AC018799.1	0.179365	0.293876	0.944486	1	-1.05093	0.622327	0.977684	1.1349	0.188611	0.559595	-1.1927
ENSG00000265280	AC018804.1	0.672432	0.750692	0.907154	1	-1.04301	0.686723	1	-1.07579	0.88339	1	1.03143
ENSG00000227632	AC018804.6	0.536367	0.638166	0.800909	1	1.19112	0.529255	0.910223	1.29921	0.878893	1	-1.09074
ENSG00000213225	AC018804.7	0.369627	0.489014	0.489051	0.867294	-1.19606	0.937553	1	-1.04842	0.402177	0.830558	-1.14082
ENSG00000235978	AC018816.3	0.797196	0.848893	0.985966	1	-1.03724	0.850418	1	-1.11549	0.87666	1	1.07545
ENSG00000233339	AC018878.3	0.000790009	0.00826942	0.255136	0.590289	1.35928	0.001876	0.0481118	1.80998	0.0629708	0.302535	-1.33157
ENSG00000188383	AC018892.9	0.259529	0.380797	0.243679	0.572138	1.21154	0.31212	0.704321	1.166	0.874414	1	1.03906
ENSG00000223884	AC019048.1	0.0408035	0.105416	0.815654	1	1.10757	0.102007	0.389576	1.35614	0.156249	0.503758	-1.22442
ENSG00000231822	AC019097.7	0.120398	0.221489	0.454481	0.831836	1.13494	0.985933	1	-1.01503	0.101317	0.396203	1.15199
ENSG00000236760	AC019118.3	0.0172027	0.0592969	0.154613	0.427106	1.43825	0.0139191	0.134813	1.63305	0.580519	0.988129	-1.13544
ENSG00000226649	AC019118.4	0.22056	0.339468	0.652903	0.997317	1.18218	0.230454	0.602401	1.31695	0.658439	1	-1.114
ENSG00000234584	AC019186.1	0.716133	0.785377	0.692673	1	1.14633	0.814638	1	1.09413	0.903951	1	1.0477
ENSG00000279229	AC019206.1	0.0181497	0.0612835	0.98087	1	-1.04001	0.212244	0.5753	1.36657	0.0290831	0.19673	-1.42125
ENSG00000231699	AC020550.7	0.0913177	0.181848	0.659435	1	1.15628	0.123796	0.433462	1.33537	0.382993	0.810301	-1.15488
ENSG00000229056	AC020571.3	0.0117832	0.0460686	0.997026	1	1.01129	0.117353	0.421255	1.30789	0.0283896	0.193859	-1.29328
ENSG00000237133	AC020594.5	0.4886	0.596835	0.594569	0.957337	1.17436	0.457051	0.85142	1.19034	0.991339	1	-1.0136
ENSG00000266229	AC020606.1	0.0065979	0.0316615	0.823562	1	-1.10032	0.26138	0.643194	1.24977	0.00769001	0.0924624	-1.37514
ENSG00000278460	AC020689.1	0.0203248	0.0661455	0.999746	1	-1.0044	0.174756	0.520853	1.3823	0.0390781	0.232153	-1.38838
ENSG00000264333	AC020915.1	0.808202	0.857443	0.888835	1	-1.08221	0.792327	1	-1.103	0.984026	1	1.0192
ENSG00000257110	AC020931.1	0.00257004	0.0174075	0.604564	0.964577	1.2115	0.0115845	0.123912	1.67013	0.0392539	0.232581	-1.37857
ENSG00000278897	AC020951.1	0.0300091	0.085954	0.735901	1	-1.09457	0.531633	0.912075	1.12144	0.0271344	0.188738	-1.2275
ENSG00000230580	AC021016.7	0.0185716	0.0621401	0.0137302	0.0829164	1.79053	0.0521651	0.270453	1.5281	0.462135	0.890542	1.17174
ENSG00000277812	AC021087.1	0.153736	0.263442	0.484152	0.862223	-1.25986	0.991734	1	1.02197	0.132518	0.461722	-1.28753
ENSG00000230747	AC021188.4	0.956412	0.968704	0.95267	1	1.03301	0.976954	1	1.02007	0.982926	1	1.01269
ENSG00000262477	AC021224.1	0.00986535	0.0408923	0.0112693	0.072571	-1.29437	0.252432	0.631162	-1.13244	0.0563813	0.285529	-1.14299
ENSG00000206567	AC022007.5	0.524233	0.627646	0.670663	1	-1.07039	0.491946	0.879546	-1.08338	0.970702	1	1.01214
ENSG00000267623	AC022153.1	0.0409078	0.10559	0.173566	0.460003	-1.31194	0.974316	1	-1.02939	0.0388546	0.231379	-1.27449
ENSG00000268093	AC022154.7	0.00651915	0.0314445	0.00483595	0.0408558	1.31878	0.0826923	0.346765	1.17924	0.121125	0.438804	1.11834
ENSG00000254777	AC022182.1	0.0560376	0.130584	0.117981	0.355287	-1.19035	0.0444667	0.248317	-1.20486	0.975483	1	1.01219
ENSG00000254802	AC022182.3	0.00355532	0.0215244	0.00521651	0.0429923	-1.3848	0.00393999	0.0698741	-1.34335	0.893129	1	-1.03086
ENSG00000233849	AC022201.5	0.815079	0.862728	0.910038	1	1.06413	0.999989	1	1.00058	0.804376	1	1.06351
ENSG00000273665	AC022384.1	0.122953	0.224808	0.716933	1	1.05764	0.166009	0.506327	1.1226	0.413883	0.842056	-1.06142
ENSG00000226221	AC022431.1	0.100962	0.195222	0.451446	0.82937	-1.08012	0.973499	1	1.01253	0.083009	0.354865	-1.09365
ENSG00000221384	AC023798.1	0.00316301	0.0199248	0.340246	0.702884	-1.25951	0.615116	0.973941	1.14602	0.00214332	0.0439651	-1.44343
ENSG00000214135	AC024560.3	0.000200899	0.00350594	0.000469239	0.00916146	1.28368	0.156563	0.490736	1.11148	0.00227648	0.0454386	1.15492
ENSG00000267740	AC024592.12	0.735804	0.80119	0.818725	1	-1.02699	0.989072	1	-1.00552	0.743556	1	-1.02136
ENSG00000244063	AC024704.2	0.0190214	0.0631725	0.998977	1	1.00815	0.153966	0.487423	1.3618	0.0401918	0.235714	-1.35079
ENSG00000278820	AC024937.1	0.0138127	0.0511696	0.0158439	0.0914517	1.50139	0.0167801	0.14854	1.42758	0.855742	1	1.0517
ENSG00000231443	AC024937.6	0.146605	0.255043	0.742904	1	1.09422	0.815912	1	-1.06791	0.127368	0.452136	1.16853
ENSG00000224713	AC025165.8	0.000501061	0.00623094	0.138095	0.396075	-1.10353	0.720153	1	1.03575	0.000291373	0.0129806	-1.14299
ENSG00000215068	AC025171.1	0.0394418	0.103283	0.0308663	0.144459	1.42778	0.176888	0.524996	1.24608	0.294742	0.713436	1.14581
ENSG00000258052	AC025263.3	0.689308	0.764136	0.663961	1	-1.05809	0.785916	1	-1.03892	0.903513	1	-1.01845
ENSG00000179859	AC025335.1	0.0103747	0.0424016	0.0606959	0.22624	-1.10607	0.896939	1	-1.01746	0.0115313	0.114072	-1.08709
ENSG00000253744	AC025442.3	0.50702	0.61284	0.595521	0.958391	1.10998	0.478171	0.869663	1.11622	0.996463	1	-1.00562
ENSG00000270947	AC025811.3	0.056057	0.130588	0.799561	1	-1.12949	0.572868	0.941872	1.18508	0.0524999	0.273611	-1.33854
ENSG00000225798	AC025918.2	0.501181	0.607907	0.484191	0.862232	1.13421	0.750295	1	1.07228	0.711171	1	1.05775
ENSG00000233912	AC026202.3	0.0686966	0.14998	0.39286	0.764935	1.24702	0.0671024	0.309152	1.3964	0.559902	0.975113	-1.11978
ENSG00000174977	AC026271.5	6.31e-05	0.00169799	4.02e-05	0.00194855	1.32702	0.000501858	0.024738	1.23876	0.219305	0.6093	1.07125
ENSG00000221280	AC026366.1	0.0361229	0.09743	0.844901	1	1.10238	0.102423	0.390009	1.37621	0.132425	0.461722	-1.24839
ENSG00000260740	AC026471.6	0.102969	0.198011	0.160912	0.43857	1.35698	0.0884272	0.358353	1.36505	0.998351	1	-1.00595
ENSG00000266374	AC026512.1	0.415805	0.531345	0.758779	1	1.0889	0.41743	0.814443	1.14346	0.807025	1	-1.0501
ENSG00000224647	AC026954.6	0.707462	0.777974	0.864872	1	-1.10396	0.694584	1	-1.14845	0.946865	1	1.04029
ENSG00000222521	AC026956.1	0.00862672	0.0376886	0.207116	0.516108	-1.34381	0.925822	1	1.05896	0.00596014	0.0797803	-1.42304
ENSG00000222720	AC027307.1	0.228622	0.348054	0.958457	1	1.04994	0.394378	0.793371	1.22407	0.374396	0.801001	-1.16585
ENSG00000260005	AC027601.1	0.00519033	0.0273637	0.0138329	0.0833317	1.18243	0.0039695	0.0702534	1.18405	0.999306	1	-1.00137
ENSG00000143429	AC027612.6	0.843728	0.884208	0.931871	1	1.07233	0.999762	1	-1.00358	0.832369	1	1.07617
ENSG00000233006	AC034220.3	1.39e-05	0.000671242	0.000162569	0.00467305	1.2551	0.291359	0.680021	1.07571	8.13e-05	0.00550165	1.16676
ENSG00000231585	AC034228.2	0.564105	0.662085	0.542788	0.914452	-1.15924	0.623095	0.978042	-1.12147	0.929873	1	-1.03368
ENSG00000223548	AC034228.3	0.000588665	0.00689071	0.000370148	0.00787948	-1.59503	0.0175354	0.15257	-1.33635	0.0612491	0.298005	-1.19357
ENSG00000234758	AC034228.4	0.800387	0.851243	0.920594	1	1.03931	0.998546	1	-1.00452	0.784434	1	1.044
ENSG00000239642	AC034228.7	0.294694	0.417052	0.457514	0.835558	1.22914	0.261972	0.644075	1.26981	0.954869	1	-1.03309
ENSG00000233635	AC037445.1	0.0210461	0.0677194	0.310549	0.666588	1.30483	0.0230159	0.17537	1.53201	0.366397	0.79377	-1.17411
ENSG00000248235	AC037459.4	0.314924	0.437399	0.703673	1	-1.04947	0.319454	0.713052	-1.08009	0.745277	1	1.02918
ENSG00000205106	AC044839.1	0.669097	0.748225	0.962891	1	-1.04621	0.733129	1	-1.12114	0.811777	1	1.07162
ENSG00000229334	AC046143.3	0.311574	0.434304	0.983596	1	-1.01831	0.676589	1	1.08106	0.338956	0.763266	-1.10085
ENSG00000216184	AC048346.1	0.0712417	0.153528	0.832978	1	-1.09316	0.580248	0.947636	1.14553	0.0683671	0.317001	-1.25225
ENSG00000227432	AC053503.11	0.0186036	0.0622231	0.983584	1	-1.02589	0.210167	0.571797	1.24669	0.0301853	0.20085	-1.27897
ENSG00000234638	AC053503.6	0.779212	0.835509	0.960622	1	1.05749	0.805994	1	1.12116	0.901686	1	-1.06021
ENSG00000234136	AC055764.1	0.92122	0.942522	0.933364	1	1.04092	0.91638	1	1.04063	0.999992	1	1.00028
ENSG00000197320	AC060834.2	0.00486015	0.0262694	0.676746	1	-1.11624	0.339008	0.734381	1.17587	0.00460375	0.0684479	-1.31255
ENSG00000235949	AC061961.2	0.303072	0.425463	0.37751	0.747981	1.11057	0.861942	1	1.03665	0.371674	0.798604	1.07131
ENSG00000267737	AC061992.2	0.00322586	0.020181	0.919574	1	-1.05773	0.143389	0.469832	1.27177	0.00518252	0.0735482	-1.3452
ENSG00000224431	AC063976.7	0.0105327	0.0428245	0.00788393	0.057115	1.88626	0.0282763	0.194294	1.61248	0.485304	0.910818	1.16979
ENSG00000234919	AC064834.3	0.00230388	0.0162191	0.920682	1	-1.05328	0.124539	0.434136	1.26122	0.003893	0.0624455	-1.32842
ENSG00000241409	AC064852.4	0.835527	0.878098	0.891554	1	-1.0494	0.99441	1	-1.00944	0.8393	1	-1.03958
ENSG00000213055	AC064852.5	0.031819	0.0894408	0.741668	1	-1.13235	0.535442	0.915168	1.17209	0.0288595	0.195779	-1.32721
ENSG00000236116	AC064853.2	0.0204867	0.0664721	0.577015	0.943237	1.16053	0.0393883	0.23226	1.38057	0.175102	0.536839	-1.1896
ENSG00000224643	AC064871.3	0.266341	0.387786	0.258407	0.594239	1.34397	0.617178	0.975019	1.16782	0.484727	0.910345	1.15084
ENSG00000222007	AC064874.1	0.0634865	0.142075	0.827087	1	1.11975	0.135804	0.455749	1.38589	0.208169	0.590487	-1.23768
ENSG00000225649	AC064875.2	0.657451	0.73861	0.999721	1	1.00256	0.835942	1	-1.05901	0.699056	1	1.06173
ENSG00000238111	AC066692.3	0.0422792	0.107927	0.900573	1	-1.05721	0.414756	0.811829	1.1535	0.0471195	0.257936	-1.21949
ENSG00000231858	AC067945.4	0.0623317	0.140271	0.111678	0.342227	-1.51809	0.740291	1	-1.1448	0.0947241	0.381427	-1.32608
ENSG00000232784	AC067961.1	0.922428	0.943357	0.952932	1	1.04795	0.91503	1	1.05769	0.995571	1	-1.0093
ENSG00000269445	AC067969.1	0.239587	0.359913	0.319513	0.67688	1.24829	0.851644	1	1.07581	0.298905	0.719012	1.16033
ENSG00000268055	AC067969.2	0.0493101	0.119762	0.819594	1	1.11367	0.115032	0.416848	1.3717	0.177126	0.54034	-1.23169
ENSG00000228389	AC068039.4	0.416567	0.532136	0.76394	1	1.13464	0.419875	0.816876	1.22218	0.802755	1	-1.07715
ENSG00000228528	AC068057.1	0.695241	0.768544	0.696717	1	1.14843	0.707896	1	1.1268	0.984003	1	1.0192
ENSG00000251485	AC068134.10	0.851143	0.889928	0.850268	1	1.04563	0.948674	1	1.02268	0.909742	1	1.02244
ENSG00000238171	AC068196.1	0.00951633	0.0400486	0.00655044	0.0501655	1.74024	0.0410721	0.237413	1.47165	0.325312	0.749484	1.18251
ENSG00000236682	AC068282.3	0.170056	0.282968	0.157583	0.432543	1.29684	0.482734	0.873715	1.154	0.412648	0.840881	1.12377
ENSG00000228999	AC068490.1	0.00200818	0.0148936	0.884448	1	-1.06115	0.136669	0.457414	1.23697	0.00310053	0.0550399	-1.31261
ENSG00000231200	AC068490.2	0.00528742	0.0276452	0.959959	1	-1.03695	0.144193	0.470504	1.24899	0.00919357	0.102089	-1.29514
ENSG00000268650	AC068499.10	0.199383	0.316513	0.999931	1	-1.0019	0.485762	0.875285	1.18723	0.26036	0.668645	-1.18948
ENSG00000249319	AC068533.7	0.00757798	0.034751	0.00560424	0.0449588	-1.16638	0.0859903	0.353393	-1.0967	0.133701	0.463949	-1.06354
ENSG00000229512	AC068580.5	0.00650633	0.0314243	0.00615777	0.048061	1.69462	0.0109959	0.120227	1.54803	0.692047	1	1.0947
ENSG00000235027	AC068580.6	0.0027139	0.0180379	0.00176898	0.021018	1.27658	0.0331688	0.21141	1.16879	0.132236	0.461333	1.09222
ENSG00000238323	AC068587.1	0.152896	0.262341	0.994577	1	-1.01753	0.47169	0.86437	1.19821	0.193601	0.567388	-1.21921
ENSG00000238460	AC068587.2	0.430971	0.544871	0.977252	1	1.04196	0.590168	0.953471	1.1901	0.568924	0.980774	-1.14217
ENSG00000266347	AC068641.1	0.0740298	0.157544	0.168838	0.451467	1.40884	0.0587474	0.287342	1.46755	0.941384	1	-1.04167
ENSG00000223908	AC068657.2	0.00210341	0.0153324	0.00206754	0.0231465	1.78254	0.108614	0.403401	1.3504	0.0320771	0.207092	1.32001
ENSG00000259661	AC068831.15	0.894737	0.922709	0.900471	1	1.02452	0.894505	1	1.02229	0.997994	1	1.00219
ENSG00000224441	AC068831.3	0.129441	0.233195	0.129353	0.379098	-1.39729	0.509396	0.894825	-1.18346	0.302115	0.721789	-1.18068
ENSG00000258384	AC068831.6	0.0260385	0.07795	0.0269195	0.132091	1.17256	0.306549	0.699109	1.08269	0.114786	0.425231	1.08301
ENSG00000279131	AC069063.1	0.0798629	0.165841	0.961163	1	-1.049	0.43349	0.829853	1.21486	0.0957179	0.383463	-1.2744
ENSG00000224769	AC069213.1	0.0580998	0.133701	0.870679	1	1.1454	0.143647	0.470192	1.57166	0.174565	0.536069	-1.37215
ENSG00000237418	AC069257.6	0.183941	0.298817	0.278459	0.622886	1.30055	0.159827	0.496585	1.32099	0.989321	1	-1.01572
ENSG00000267242	AC069278.4	0.468013	0.578583	0.549875	0.92093	1.106	0.440629	0.836601	1.10979	0.998372	1	-1.00342
ENSG00000225507	AC069282.6	0.941174	0.957046	0.93765	1	-1.02684	0.950004	1	-1.02108	0.99317	1	-1.00565
ENSG00000277089	AC069363.1	0.0575179	0.132751	0.970731	1	-1.03696	0.364397	0.762311	1.20628	0.0743355	0.332994	-1.25086
ENSG00000249240	AC069368.3	0.0271207	0.0802096	0.994444	1	-1.00894	0.16726	0.508407	-1.15246	0.0576644	0.289023	1.14224
ENSG00000229178	AC069513.4	0.00636118	0.0309907	0.00904457	0.0627194	1.73659	0.291273	0.680021	1.27824	0.0315925	0.205253	1.35858
ENSG00000231359	AC072052.7	0.0220604	0.0699843	0.188245	0.485372	-1.35805	0.0185516	0.156221	-1.5244	0.567485	0.980002	1.12249
ENSG00000228446	AC073052.1	0.0243354	0.0745119	0.29111	0.63976	1.31517	0.0247548	0.182083	1.52679	0.420989	0.84957	-1.16091
ENSG00000228335	AC073063.10	0.0332254	0.0921357	0.028015	0.13549	1.38006	0.0583187	0.286055	1.28734	0.667561	1	1.07203
ENSG00000179428	AC073072.5	0.00606771	0.0301546	0.99653	1	-1.01467	0.111028	0.408678	1.38596	0.0133469	0.123991	-1.40629
ENSG00000237126	AC073254.1	0.0155644	0.0554029	0.011808	0.0749469	1.19506	0.119699	0.425669	1.11362	0.186082	0.556229	1.07313
ENSG00000234690	AC073283.4	0.492002	0.599903	0.590905	0.955293	1.089	0.461392	0.855353	1.09562	0.993728	1	-1.00608
ENSG00000257902	AC073330.1	0.010907	0.0437632	0.740332	1	1.12414	0.0390804	0.231231	1.41006	0.0742223	0.332602	-1.25435
ENSG00000235837	AC073333.8	0.491741	0.599629	0.481442	0.859757	-1.12786	0.528191	0.909358	-1.10425	0.947808	1	-1.02139
ENSG00000231840	AC073342.12	0.781864	0.83745	0.845794	1	-1.08279	0.988516	1	-1.01859	0.792275	1	-1.06303
ENSG00000265245	AC073343.1	0.158774	0.26917	0.874584	1	1.07505	0.259536	0.640272	1.22597	0.356499	0.783028	-1.14038
ENSG00000228010	AC073343.13	0.331236	0.453136	0.739159	1	1.09674	0.343798	0.73995	1.16611	0.73042	1	-1.06326
ENSG00000255863	AC073610.5	0.0103083	0.0422499	0.81343	1	1.03464	0.315096	0.707999	-1.07397	0.0112749	0.112957	1.11117
ENSG00000250990	AC073635.5	0.00471617	0.0256893	0.295771	0.645831	1.32911	0.00739708	0.096669	1.66889	0.160893	0.512485	-1.25564
ENSG00000228802	AC073641.2	0.24617	0.366931	0.752577	1	1.06111	0.906268	1	-1.03125	0.217243	0.605665	1.09427
ENSG00000279937	AC073657.1	0.140878	0.247908	0.640326	0.98906	-1.15059	0.895803	1	1.06332	0.118025	0.431919	-1.22344
ENSG00000235077	AC073842.19	0.000604246	0.00700129	0.000656269	0.0112865	1.69138	0.00113929	0.0376299	1.56032	0.649192	1	1.084
ENSG00000233087	AC073869.1	0.281099	0.403384	0.510341	0.886352	-1.19749	0.993218	1	-1.01607	0.270111	0.680938	-1.17855
ENSG00000224425	AC073869.2	0.156157	0.266039	0.97417	1	-1.03418	0.535655	0.915247	1.15631	0.179341	0.544491	-1.19584
ENSG00000234072	AC074117.10	0.152904	0.262341	0.132257	0.384819	1.11159	0.379855	0.778506	1.06636	0.475469	0.902685	1.04241
ENSG00000235267	AC074117.13	0.00464102	0.0254759	0.466435	0.844884	-1.2193	0.521668	0.903603	1.17529	0.00347133	0.0585587	-1.43303
ENSG00000232019	AC074183.4	0.870981	0.904513	0.91309	1	1.08023	0.858813	1	1.09213	0.995693	1	-1.01101
ENSG00000259605	AC074212.5	0.849409	0.888683	0.91759	1	-1.02332	0.999192	1	-1.00197	0.844249	1	-1.0213
ENSG00000267395	AC074212.6	0.0617278	0.139585	0.464497	0.843152	1.05985	0.0687127	0.31319	1.10151	0.451776	0.879514	-1.03931
ENSG00000213963	AC074286.1	0.0121578	0.047035	0.0108814	0.0707538	-1.35722	0.175787	0.522984	-1.17946	0.10083	0.394913	-1.15071
ENSG00000225889	AC074289.1	0.269283	0.391103	0.979764	1	1.02752	0.464809	0.858619	1.15852	0.393398	0.822192	-1.1275
ENSG00000228222	AC074363.1	0.0534942	0.126585	0.0992408	0.315754	1.462	0.0437548	0.24577	1.47911	0.994794	1	-1.0117
ENSG00000275729	AC078814.1	0.0352939	0.0960332	0.0270347	0.132455	1.3151	0.153712	0.487099	1.18851	0.305088	0.725253	1.10652
ENSG00000228031	AC078842.3	0.0336574	0.0929163	0.282809	0.628807	-1.23969	0.0316165	0.2064	-1.3725	0.511115	0.933984	1.10713
ENSG00000253399	AC078852.2	0.407393	0.523971	0.714779	1	1.1442	0.396762	0.796166	1.21865	0.840712	1	-1.06507
ENSG00000232788	AC078883.3	0.00466179	0.0255433	0.24379	0.572347	1.27308	0.00628782	0.089283	1.50731	0.197168	0.573693	-1.18398
ENSG00000226963	AC078883.4	0.015923	0.0562469	0.962085	1	1.04826	0.100702	0.386414	1.38242	0.0472288	0.258126	-1.31877
ENSG00000277393	AC078916.1	0.00205856	0.0151331	0.926228	1	-1.05693	0.115999	0.418715	1.29891	0.00360178	0.0598635	-1.37286
ENSG00000238890	AC078917.1	0.883755	0.914749	0.981498	1	1.03055	0.899941	1	1.06514	0.948432	1	-1.03357
ENSG00000225365	AC078942.1	0.0415107	0.106627	0.805084	1	-1.11171	0.515226	0.898872	1.17792	0.0398908	0.234799	-1.3095
ENSG00000263738	AC079233.1	0.0977407	0.190854	0.777806	1	1.14806	0.15916	0.495462	1.39361	0.314528	0.736009	-1.21388
ENSG00000230979	AC079250.1	0.0806796	0.167079	0.466091	0.844382	1.11712	0.94198	1	-1.02763	0.0644347	0.30638	1.14799
ENSG00000224463	AC079354.6	0.00478313	0.0259613	0.256554	0.592002	-1.29641	0.788076	1	1.10003	0.00314372	0.0554115	-1.42609
ENSG00000225342	AC079630.4	0.0419788	0.107446	0.0322684	0.14919	-1.48048	0.160148	0.497164	-1.28535	0.342221	0.767502	-1.15181
ENSG00000180019	AC079741.2	0.721682	0.78926	0.98053	1	1.03604	0.793174	1	1.11332	0.826193	1	-1.07459
ENSG00000232581	AC079742.4	0.0120323	0.0466675	0.0083741	0.0594371	-1.23045	0.0515794	0.269015	-1.15363	0.324675	0.748415	-1.06659
ENSG00000214100	AC079776.2	0.044425	0.111603	0.130485	0.381251	-1.35649	0.890014	1	-1.06585	0.0510439	0.26971	-1.27268
ENSG00000228643	AC079779.4	0.000711973	0.00774006	0.000421456	0.00850917	2.24397	0.0105834	0.118215	1.71297	0.117114	0.430529	1.30999
ENSG00000235779	AC079779.5	0.00162847	0.0129598	0.00111109	0.0154977	1.90249	0.00696916	0.0938683	1.6179	0.343178	0.768918	1.1759
ENSG00000236654	AC079780.3	0.0535196	0.126623	0.748603	1	-1.12119	0.617658	0.975239	1.13918	0.047667	0.259754	-1.27724
ENSG00000221048	AC079781.1	0.00879962	0.0381341	0.497527	0.874746	1.21372	0.0190011	0.158259	1.51174	0.124142	0.445254	-1.24553
ENSG00000226744	AC079781.5	0.0012252	0.0108642	0.51517	0.890251	1.22198	0.00574842	0.0851685	1.65421	0.0309397	0.203318	-1.35371
ENSG00000225214	AC079790.2	0.683171	0.759059	0.921085	1	1.06648	0.704073	1	1.12464	0.876521	1	-1.05454
ENSG00000233230	AC079807.2	0.015469	0.0551768	0.018666	0.101996	1.21616	0.0176642	0.153125	1.18994	0.886464	1	1.02204
ENSG00000236549	AC079807.3	0.113696	0.212492	0.749745	1	-1.15225	0.759363	1	1.13002	0.0992463	0.391727	-1.30206
ENSG00000231747	AC079922.2	0.00343609	0.0210021	0.0359757	0.159964	-1.52455	0.911682	1	-1.06304	0.00364751	0.0601918	-1.43414
ENSG00000239776	AC079949.1	0.0190491	0.0632319	0.999726	1	1.00292	0.158943	0.49505	1.23705	0.0391729	0.232321	-1.23345
ENSG00000226345	AC083822.2	0.0743469	0.158015	0.533195	0.906418	1.21633	0.0877364	0.357059	1.40879	0.435231	0.864055	-1.15823
ENSG00000259820	AC083843.1	0.063769	0.142401	0.922571	1	-1.05484	0.453032	0.847461	1.15969	0.071215	0.324339	-1.22329
ENSG00000279518	AC083843.4	0.60476	0.696033	0.81793	1	1.11609	0.591632	0.954563	1.16981	0.916833	1	-1.04813
ENSG00000237821	AC083873.4	0.906165	0.931457	0.897675	1	1.05888	0.945918	1	1.03688	0.966316	1	1.02122
ENSG00000232729	AC083884.8	0.0244837	0.0747192	0.0178555	0.0989205	1.23386	0.0857226	0.353188	1.1547	0.378896	0.805278	1.06855
ENSG00000204745	AC083899.3	0.0110357	0.0440207	0.710858	1	-1.11485	0.409153	0.807161	1.16838	0.0103089	0.107742	-1.30257
ENSG00000256006	AC084117.3	0.00851862	0.037389	0.991865	1	1.0198	0.0930347	0.369008	1.34745	0.0234068	0.173795	-1.32129
ENSG00000267163	AC084219.3	0.245796	0.366559	0.215222	0.529258	1.22895	0.385742	0.784433	1.15357	0.708223	1	1.06535
ENSG00000186019	AC084219.4	0.00887397	0.0383154	0.00623411	0.0484526	1.21519	0.0700238	0.316633	1.13102	0.187855	0.558451	1.07441
ENSG00000275027	AC084357.1	0.21441	0.332808	0.300178	0.651679	1.30654	0.190367	0.544794	1.31991	0.995853	1	-1.01023
ENSG00000226377	AC084809.2	0.00119597	0.0107001	0.88815	1	1.07769	0.0187348	0.157105	1.47559	0.00885003	0.0997944	-1.36921
ENSG00000232344	AC087163.2	0.983604	0.988264	0.999488	1	-1.0024	0.989502	1	-1.00966	0.989167	1	1.00724
ENSG00000263660	AC087793.1	0.0355959	0.0964826	0.0331337	0.151462	1.607	0.283313	0.670966	1.28683	0.167495	0.523481	1.24881
ENSG00000224239	AC090044.2	0.920062	0.941682	0.933916	1	1.0795	0.914551	1	1.08021	0.999988	1	-1.00066
ENSG00000264463	AC090133.1	0.00824544	0.0365857	0.861271	1	-1.06453	0.254318	0.633463	1.18295	0.0101171	0.10672	-1.25928
ENSG00000278888	AC090154.1	0.387871	0.505718	0.43528	0.812757	-1.24194	0.847188	1	-1.08882	0.485141	0.910645	-1.14063
ENSG00000235672	AC090286.2	0.747083	0.809798	0.877449	1	1.08847	0.999992	1	-1.00057	0.732259	1	1.0891
ENSG00000229368	AC090587.4	0.322843	0.445453	0.824469	1	1.08166	0.372732	0.771901	1.17023	0.633909	1	-1.08188
ENSG00000228661	AC090587.5	0.204834	0.322462	0.812746	1	1.09632	0.270954	0.655345	1.22711	0.481865	0.908309	-1.1193
ENSG00000214708	AC090616.2	0.555736	0.654812	0.930467	1	-1.03827	0.619525	0.976142	-1.08933	0.75806	1	1.04918
ENSG00000239167	AC090841.1	0.00748342	0.0344148	0.724291	1	1.16119	0.0300681	0.201029	1.5542	0.0592687	0.292524	-1.33845
ENSG00000236234	AC091132.1	0.386301	0.504328	0.820016	1	-1.09306	0.938947	1	1.0452	0.35377	0.779316	-1.14246
ENSG00000230532	AC091133.1	0.00611042	0.0302796	0.0115425	0.0737372	-1.13966	0.393734	0.792726	-1.05326	0.0214197	0.164749	-1.08203
ENSG00000276078	AC091154.1	0.0067761	0.0321837	0.231606	0.553771	-1.36156	0.867728	1	1.08794	0.00454486	0.0680364	-1.48129
ENSG00000230113	AC091177.1	0.245147	0.365865	0.485625	0.864014	1.20187	0.219367	0.585881	1.26616	0.871635	1	-1.05349
ENSG00000236844	AC091633.2	0.904284	0.930113	0.988954	1	-1.02748	0.985272	1	1.02803	0.898841	1	-1.05628
ENSG00000224079	AC091729.7	0.0161793	0.0568038	0.0332838	0.15196	1.7368	0.0131087	0.13081	1.7367	1	1	1.00006
ENSG00000226291	AC091729.8	0.0076195	0.0348494	0.0148617	0.0875762	1.8683	0.00656145	0.0906592	1.83086	0.989255	1	1.02045
ENSG00000229043	AC091729.9	0.101654	0.196161	0.91492	1	1.04846	0.547932	0.924965	-1.11501	0.106789	0.40762	1.16905
ENSG00000225231	AC091814.2	0.626811	0.714121	0.795006	1	1.1884	0.999393	1	1.00786	0.61182	1	1.17914
ENSG00000278350	AC091849.1	0.552082	0.651483	0.586972	0.951291	1.18638	0.892339	1	1.07207	0.643082	1	1.10663
ENSG00000215196	AC091878.1	0.0566462	0.131418	0.342212	0.705652	1.21128	0.0533325	0.273228	1.32576	0.569244	0.980875	-1.09451
ENSG00000279095	AC092066.1	0.000274001	0.00427197	0.000241652	0.00597644	1.2348	0.000796774	0.0316852	1.18698	0.479516	0.906167	1.04029
ENSG00000265864	AC092117.2	0.00111805	0.0102949	0.619869	0.976574	1.11819	0.00738437	0.0965516	1.38004	0.0207509	0.161571	-1.23417
ENSG00000226622	AC092155.4	0.0128877	0.0488526	0.696345	1	1.13604	0.0386415	0.230321	1.40762	0.0940449	0.380134	-1.23906
ENSG00000233296	AC092159.2	0.200875	0.31816	0.480982	0.859292	-1.13687	0.999996	1	-1.00025	0.18231	0.549706	-1.13658
ENSG00000188365	AC092171.2	0.0361859	0.0975188	0.112404	0.343681	1.37458	0.0271287	0.19074	1.43751	0.901284	1	-1.04578
ENSG00000230733	AC092171.4	0.286197	0.408529	0.341825	0.705135	-1.088	0.268912	0.653036	-1.08589	0.998652	1	-1.00194
ENSG00000276331	AC092275.1	0.685058	0.760628	0.72514	1	-1.15408	0.670083	1	-1.15162	0.999832	1	-1.00214
ENSG00000228629	AC092295.4	0.0406645	0.105233	0.0339652	0.154229	1.59193	0.228023	0.598762	1.3085	0.236441	0.634006	1.21661
ENSG00000269148	AC092301.3	0.152639	0.262094	0.257842	0.593411	-1.10943	0.129323	0.444292	-1.11953	0.975657	1	1.00911
ENSG00000230872	AC092338.5	0.0226445	0.0710463	0.0182229	0.100353	1.35554	0.0461444	0.254074	1.26396	0.597565	0.998882	1.07245
ENSG00000227189	AC092535.3	0.10013	0.194136	0.0847318	0.283657	1.45498	0.313411	0.705882	1.25293	0.391683	0.819861	1.16126
ENSG00000252150	AC092574.2	0.435132	0.549007	0.995731	1	1.01204	0.644232	0.991373	1.11323	0.529776	0.951579	-1.09999
ENSG00000241772	AC092620.2	0.0148939	0.0538366	0.283984	0.629974	1.14587	0.0166645	0.147903	1.24539	0.329235	0.753662	-1.08685
ENSG00000227176	AC092641.2	0.302124	0.424602	0.732872	1	-1.15767	0.953469	1	1.05181	0.269221	0.679588	-1.21765
ENSG00000279252	AC092670.1	0.549587	0.649106	0.850858	1	-1.08584	0.979172	1	1.02656	0.517803	0.940432	-1.11467
ENSG00000234818	AC092687.5	0.985196	0.98947	0.99086	1	-1.00769	0.999644	1	-1.00133	0.985341	1	-1.00635
ENSG00000233757	AC092835.2	0.547281	0.647467	0.949436	1	1.03609	0.632953	0.984302	1.09751	0.724871	1	-1.05929
ENSG00000228108	AC092839.3	0.0464131	0.114806	0.950792	1	-1.06367	0.364778	0.762703	1.27708	0.0577088	0.289023	-1.35839
ENSG00000234943	AC092839.4	0.383018	0.501408	0.991908	1	1.02427	0.590075	0.953471	1.18639	0.48983	0.915981	-1.15827
ENSG00000279530	AC092881.1	0.0850117	0.173244	0.727771	1	1.1715	0.132783	0.450435	1.42592	0.318185	0.740498	-1.21717
ENSG00000236281	AC093106.5	0.71934	0.787729	0.730501	1	-1.15601	0.721267	1	-1.13938	0.992617	1	-1.01459
ENSG00000213261	AC093106.7	0.0225378	0.070838	0.0230259	0.118521	-1.24717	0.285222	0.67309	-1.11754	0.108208	0.410957	-1.11599
ENSG00000223718	AC093107.7	0.0269682	0.079894	0.0577088	0.218179	1.65211	0.0212816	0.168052	1.67684	0.993976	1	-1.01497
ENSG00000238018	AC093110.3	0.0335199	0.0926255	0.343381	0.706994	-1.18993	0.932928	1	1.03969	0.0251412	0.180671	-1.23715
ENSG00000246575	AC093162.5	0.00109375	0.0101605	0.000854464	0.0132147	1.67054	0.0494748	0.26305	1.33675	0.0389758	0.231728	1.2497
ENSG00000170846	AC093323.3	0.360903	0.481129	0.888793	1	-1.01614	0.864666	1	1.01582	0.339917	0.764398	-1.03222
ENSG00000226276	AC093382.1	0.583814	0.678461	0.919746	1	-1.06061	0.945574	1	1.04338	0.559143	0.974422	-1.10662
ENSG00000233654	AC093388.3	0.0752333	0.159283	0.408602	0.782152	1.11851	0.969465	1	-1.01849	0.0604962	0.295952	1.13919
ENSG00000232057	AC093390.1	0.0146692	0.0532896	0.0103512	0.0686549	1.66179	0.0579217	0.284916	1.42063	0.346805	0.773302	1.16975
ENSG00000239203	AC093484.4	0.462845	0.573837	0.718267	1	-1.16329	0.999564	1	1.00485	0.43763	0.866108	-1.16893
ENSG00000228242	AC093495.4	0.0104984	0.0427316	0.290814	0.639181	-1.07678	0.845767	1	1.02421	0.00722725	0.0890303	-1.10285
ENSG00000264953	AC093602.1	0.00419787	0.0238271	0.645424	0.9925	-1.1211	0.347281	0.743636	1.17023	0.00385255	0.0621587	-1.31194
ENSG00000241269	AC093620.5	0.415127	0.530819	0.82529	1	1.09071	0.444742	0.840901	1.17096	0.73924	1	-1.07358
ENSG00000272082	AC093628.1	0.231504	0.351102	0.98466	1	1.02988	0.44013	0.835837	1.20923	0.34225	0.767502	-1.17415
ENSG00000220804	AC093642.5	0.075616	0.159877	0.0653262	0.237723	1.2102	0.117947	0.422079	1.16021	0.725189	1	1.04309
ENSG00000271745	AC093668.2	0.103539	0.198738	0.6426	0.990625	1.12387	0.131401	0.447666	1.24901	0.428171	0.85687	-1.11135
ENSG00000232533	AC093673.5	4.54e-05	0.00136473	0.000298803	0.0068988	1.35454	0.262936	0.645368	1.11126	0.000293017	0.0130314	1.21892
ENSG00000223522	AC093690.1	0.0193196	0.0638765	0.953322	1	-1.04761	0.254329	0.633463	1.24729	0.0271751	0.188754	-1.30667
ENSG00000213222	AC093724.2	0.227966	0.3473	0.37442	0.744221	1.1675	0.198115	0.555682	1.19235	0.95775	1	-1.02128
ENSG00000225205	AC093818.1	0.0109227	0.0437679	0.496177	0.873315	1.16082	0.0218258	0.170302	1.36582	0.143536	0.481824	-1.1766
ENSG00000152117	AC093838.4	0.0146752	0.0532986	0.0103863	0.068803	1.2966	0.0762617	0.33107	1.18593	0.270616	0.681527	1.09332
ENSG00000273926	AC093928.1	0.220286	0.339147	0.997068	1	-1.01345	0.538126	0.917088	1.18736	0.269387	0.679588	-1.20333
ENSG00000225057	AC096574.4	0.740076	0.804726	0.907352	1	1.06388	0.739332	1	1.10119	0.9315	1	-1.03506
ENSG00000229750	AC096649.2	0.00103035	0.00973881	0.000626454	0.0110089	1.59101	0.0153805	0.141223	1.35541	0.114803	0.425231	1.17382
ENSG00000244567	AC096772.6	0.0721186	0.15474	0.0629666	0.23187	1.14717	0.312968	0.705435	1.08106	0.291002	0.709482	1.06115
ENSG00000231449	AC097359.2	0.15638	0.266279	0.164601	0.444606	1.3925	0.588378	0.952415	1.17054	0.308584	0.729815	1.18963
ENSG00000250910	AC097467.2	0.252613	0.373666	0.224026	0.542472	1.22495	0.360577	0.757805	1.15893	0.766624	1	1.05696
ENSG00000235024	AC097468.7	0.00562567	0.028747	0.0251421	0.126187	-1.35686	0.00379798	0.068745	-1.39644	0.923457	1	1.02918
ENSG00000236432	AC097662.2	0.998513	0.998628	0.998383	1	-1.00502	0.998848	1	-1.00374	0.999751	1	-1.00128
ENSG00000226833	AC097724.3	0.174011	0.287776	0.404796	0.778714	-1.22907	0.993565	1	-1.01543	0.16354	0.517054	-1.21039
ENSG00000278059	AC098587.1	0.107343	0.203837	0.994897	1	-1.01675	0.403762	0.803026	1.21649	0.143908	0.482336	-1.23687
ENSG00000213846	AC098614.2	0.417197	0.532756	0.465186	0.843804	-1.13876	0.401862	0.801608	-1.13339	0.9976	1	-1.00474
ENSG00000233766	AC098617.1	0.0976546	0.190734	0.793176	1	-1.106	0.684491	1	1.12051	0.0884551	0.367717	-1.23929
ENSG00000227745	AC098826.5	0.0892587	0.179153	0.749668	1	-1.12419	0.712226	1	1.11864	0.0782413	0.342213	-1.25756
ENSG00000240761	AC098831.4	0.339081	0.460339	0.799429	1	-1.08744	0.929761	1	1.04306	0.307118	0.728009	-1.13426
ENSG00000228521	AC099552.3	0.000563096	0.00667274	0.000423263	0.00852708	2.95753	0.00205207	0.0506725	2.33604	0.398847	0.827518	1.26605
ENSG00000259970	AC099668.5	0.0504095	0.121459	0.864798	1	-1.05533	0.483536	0.873851	1.11245	0.0518836	0.271894	-1.174
ENSG00000228133	AC099684.1	0.1755	0.289445	0.523309	0.896522	1.24823	0.168061	0.510124	1.38592	0.711254	1	-1.11031
ENSG00000224738	AC099850.1	0.458289	0.569795	0.681342	1	1.07887	0.431818	0.828181	1.1044	0.917569	1	-1.02366
ENSG00000265636	AC100787.1	0.471954	0.582317	0.569417	0.937046	-1.10348	0.940844	1	-1.02893	0.512347	0.9349	-1.07245
ENSG00000276621	AC100821.1	0.00038017	0.00527397	0.983174	1	1.0235	0.0187758	0.157241	1.37625	0.00212846	0.0439035	-1.34465
ENSG00000259635	AC100830.3	0.00603694	0.0300395	0.633291	0.985529	-1.1524	0.399391	0.799275	1.19456	0.00532636	0.0748926	-1.37662
ENSG00000265967	AC100830.4	0.773715	0.831195	0.923184	1	1.04601	0.774464	1	1.07362	0.938805	1	-1.02639
ENSG00000264937	AC100830.5	0.233966	0.353884	0.234315	0.557676	-1.31515	0.624802	0.978904	-1.14681	0.423492	0.852263	-1.14679
ENSG00000225981	AC102953.4	0.0164226	0.057394	0.0870972	0.288743	1.47899	0.011773	0.124949	1.59995	0.789181	1	-1.08178
ENSG00000233850	AC103563.8	0.0100017	0.0413067	0.741912	1	-1.1205	0.370287	0.768658	1.20169	0.00981267	0.104912	-1.3465
ENSG00000231062	AC103563.9	0.00608993	0.0302316	0.331827	0.693559	-1.22077	0.718126	1	1.10085	0.00414012	0.0645979	-1.34389
ENSG00000221185	AC103816.1	0.139988	0.246846	0.643301	0.991117	1.16856	0.162767	0.501511	1.32392	0.513824	0.936024	-1.13295
ENSG00000225420	AC104134.2	0.0591081	0.135229	0.990497	1	-1.01199	0.325622	0.719912	1.12144	0.0839905	0.357552	-1.13489
ENSG00000213849	AC104306.1	0.0687805	0.150113	0.0999078	0.317343	1.40328	0.0615537	0.295276	1.39039	0.995897	1	1.00927
ENSG00000279346	AC104389.1	0.888688	0.918407	0.999851	1	-1.0037	0.951972	1	1.06095	0.903189	1	-1.06487
ENSG00000267314	AC104532.2	0.00380759	0.0224882	0.00376056	0.0343323	1.42702	0.00644546	0.0901391	1.34653	0.692575	1	1.05978
ENSG00000266941	AC104532.3	0.00348553	0.0212242	0.00439016	0.038279	-1.43186	0.199363	0.557514	-1.185	0.0270522	0.188551	-1.20832
ENSG00000267571	AC104532.4	0.0668755	0.147057	0.125373	0.370786	1.21666	0.0545355	0.276016	1.22822	0.98847	1	-1.0095
ENSG00000268756	AC104534.2	0.0135674	0.0505606	0.75072	1	-1.1284	0.401411	0.801373	1.21014	0.0131608	0.122878	-1.36552
ENSG00000268083	AC104534.3	0.975607	0.982503	0.976343	1	1.00665	0.993305	1	1.0031	0.984123	1	1.00354
ENSG00000279663	AC104623.1	0.0178901	0.0607022	0.323184	0.682038	1.26887	0.0209076	0.166286	1.48232	0.321611	0.744403	-1.16822
ENSG00000228857	AC104653.1	0.215086	0.333577	0.959708	1	-1.04873	0.637325	0.986868	1.14936	0.229173	0.623221	-1.20537
ENSG00000231851	AC104655.2	0.499737	0.606609	0.93131	1	-1.0199	0.579945	0.947379	-1.0494	0.704712	1	1.02892
ENSG00000224220	AC104699.1	0.473936	0.583985	0.51487	0.890251	-1.0813	0.871196	1	-1.03185	0.570403	0.981677	-1.04793
ENSG00000225416	AC104843.3	0.145008	0.253029	0.515315	0.890382	-1.1991	0.976316	1	1.03084	0.122463	0.441248	-1.23607
ENSG00000222999	AC105247.1	0.239136	0.35948	0.274413	0.617942	-1.23105	0.749576	1	-1.09001	0.351249	0.777196	-1.12939
ENSG00000228848	AC105402.2	0.261314	0.38268	0.464583	0.843152	-1.22588	0.983108	1	-1.02705	0.257654	0.66437	-1.19359
ENSG00000231079	AC105402.4	0.835616	0.878144	0.96236	1	1.03597	0.847761	1	1.06686	0.93941	1	-1.02982
ENSG00000227033	AC105461.1	0.280591	0.402891	0.254494	0.589445	-1.29587	0.52806	0.909329	-1.16845	0.595592	0.997578	-1.10905
ENSG00000277155	AC105921.1	0.00157868	0.0127435	0.449157	0.826745	-1.17003	0.405049	0.803835	1.15869	0.00120407	0.0311568	-1.3557
ENSG00000236007	AC105921.5	0.00227774	0.0161006	0.9979	1	-1.0117	0.0692466	0.314341	1.44832	0.00610173	0.0806527	-1.46527
ENSG00000278557	AC106782.1	0.000381196	0.00528255	0.741223	1	-1.0967	0.117134	0.420937	1.24584	0.000517081	0.0187865	-1.36631
ENSG00000262721	AC106782.20	0.000309237	0.00463727	0.0108435	0.0706406	1.2805	0.920137	1	1.02942	0.000315226	0.0137156	1.24389
ENSG00000265039	AC107016.1	0.119737	0.220602	0.129552	0.379464	-1.26637	0.559014	0.932276	-1.11673	0.253212	0.658173	-1.134
ENSG00000236498	AC107081.5	0.13335	0.238433	0.714042	1	1.0503	0.824256	1	-1.03332	0.114153	0.424185	1.0853
ENSG00000274622	AC107294.1	0.0209932	0.0676002	0.985094	1	-1.02524	0.21868	0.584968	1.24962	0.033753	0.213861	-1.28116
ENSG00000273288	AC108004.1	0.000578419	0.00680147	0.198615	0.503046	-1.38053	0.609297	0.968956	1.16964	0.000349102	0.0145553	-1.61472
ENSG00000241525	AC108004.3	0.0318085	0.0894211	0.0273361	0.133303	-1.58927	0.0536919	0.27406	-1.44388	0.687606	1	-1.1007
ENSG00000274291	AC108161.1	0.000118772	0.00249353	0.0987039	0.314674	-1.34323	0.658763	1	1.1158	6.48e-05	0.00467066	-1.49877
ENSG00000236710	AC108448.2	0.333958	0.455705	0.371973	0.741772	1.32283	0.324538	0.718383	1.30146	0.992066	1	1.01642
ENSG00000233205	AC108479.2	0.929554	0.948317	0.92538	1	1.05356	0.940043	1	1.04196	0.991798	1	1.01114
ENSG00000275955	AC108479.3	0.291428	0.413787	0.981167	1	-1.03545	0.665559	1	1.15313	0.31716	0.739108	-1.19401
ENSG00000242282	AC108488.4	0.148587	0.257369	0.509027	0.885378	-1.18297	0.981016	1	1.02521	0.126147	0.449902	-1.2128
ENSG00000244675	AC108676.1	0.461482	0.572557	0.433692	0.810871	-1.13602	0.675807	1	-1.07994	0.732209	1	-1.05193
ENSG00000224513	AC109309.4	0.501018	0.607823	0.495649	0.872976	-1.23415	0.787072	1	-1.11425	0.676146	1	-1.10761
ENSG00000227495	AC109333.10	0.0129994	0.0491711	0.130595	0.38153	1.19275	0.0102781	0.116422	1.26599	0.573611	0.984287	-1.06141
ENSG00000226791	AC109826.1	0.268162	0.389912	0.245783	0.575637	-1.25443	0.540734	0.919113	-1.14099	0.558569	0.974081	-1.09942
ENSG00000224232	AC110299.5	0.0381162	0.101039	0.0769231	0.265539	1.45069	0.0304933	0.202554	1.46887	0.993088	1	-1.01254
ENSG00000279909	AC110615.1	0.0117697	0.0460591	0.0082089	0.0586507	-1.19117	0.0477105	0.258066	-1.12965	0.341375	0.766354	-1.05446
ENSG00000176349	AC110781.3	0.24373	0.364295	0.624325	0.980111	1.18601	0.241971	0.616531	1.30001	0.724907	1	-1.09613
ENSG00000279413	AC112497.1	0.486615	0.595361	0.519556	0.893486	1.10128	0.863047	1	1.0411	0.592095	0.995152	1.05781
ENSG00000277839	AC113133.1	0.0217883	0.069299	0.484312	0.862389	1.24068	0.0338214	0.213936	1.51627	0.230484	0.625038	-1.22213
ENSG00000233223	AC113189.5	0.040454	0.104879	0.102425	0.322715	1.12195	0.819378	1	1.03018	0.0531352	0.275373	1.08908
ENSG00000274207	AC113949.1	0.0985569	0.191991	0.816963	1	1.12373	0.1728	0.517595	1.35732	0.290489	0.708666	-1.20787
ENSG00000274425	AC114271.2	0.150718	0.259863	0.129329	0.379098	-1.12371	0.365446	0.763151	-1.07449	0.487149	0.913093	-1.0458
ENSG00000276171	AC114498.1	0.0050077	0.0267545	0.796241	1	-1.14645	0.255114	0.634587	1.34559	0.00570866	0.0779462	-1.54265
ENSG00000235351	AC114730.11	0.132223	0.237037	0.526347	0.89979	1.08914	0.13421	0.453511	1.14353	0.610763	1	-1.04994
ENSG00000224272	AC114730.3	0.194284	0.310663	0.258049	0.59383	-1.17683	0.803786	1	-1.05906	0.262258	0.670991	-1.1112
ENSG00000234793	AC114730.7	0.0269074	0.0797698	0.0463751	0.189476	-1.38161	0.569548	0.940368	-1.1283	0.058086	0.28996	-1.22451
ENSG00000215692	AC114730.8	0.2412	0.361681	0.952448	1	-1.05182	0.678161	1	1.13435	0.250417	0.653792	-1.19314
ENSG00000230432	AC114803.3	0.00180527	0.0138319	0.00339767	0.0318837	-1.24975	0.262466	0.644661	-1.09812	0.0105534	0.10919	-1.13808
ENSG00000234165	AC114877.3	0.0345438	0.0946678	0.0327693	0.150576	1.41276	0.0483969	0.26007	1.33171	0.784787	1	1.06086
ENSG00000268601	AC115522.3	0.933678	0.951517	0.998159	1	1.00765	0.980224	1	-1.02237	0.935981	1	1.03019
ENSG00000234290	AC116366.6	0.0503045	0.121318	0.0767914	0.26519	-1.24561	0.615484	0.974134	-1.08704	0.0973839	0.387384	-1.14587
ENSG00000235688	AC116614.1	0.0158107	0.0559975	0.14762	0.414051	1.56285	0.0127217	0.129049	1.82499	0.576703	0.98555	-1.16773
ENSG00000225240	AC117490.2	0.446711	0.55883	0.824551	1	1.11484	0.468711	0.862028	1.20997	0.772803	1	-1.08533
ENSG00000221051	AC118344.1	0.0455371	0.113375	0.185814	0.4812	1.39512	0.0357678	0.220282	1.51647	0.777195	1	-1.08698
ENSG00000264599	AC124074.1	0.0427176	0.108619	0.696881	1	1.16594	0.0807569	0.341735	1.43495	0.214671	0.601572	-1.23072
ENSG00000279735	AC124312.1	0.000311784	0.00466202	0.245507	0.575339	-1.32972	0.458434	0.852612	1.20542	0.000197477	0.0100791	-1.60287
ENSG00000276170	AC124789.1	0.83022	0.874115	0.894931	1	1.08202	0.815048	1	1.09905	0.989781	1	-1.01574
ENSG00000226155	AC124944.3	0.24491	0.365612	0.223269	0.541445	1.2676	0.518375	0.901122	1.14793	0.536437	0.957145	1.10425
ENSG00000231259	AC125232.1	0.543817	0.644605	0.525339	0.898957	1.10067	0.595638	0.957155	1.07884	0.935635	1	1.02024
ENSG00000273917	AC126544.1	0.191421	0.307526	0.184335	0.47914	1.13995	0.225066	0.594368	1.11453	0.88708	1	1.02281
ENSG00000230732	AC127904.2	0.322858	0.445453	0.946962	1	-1.05823	0.76096	1	1.11842	0.324085	0.747627	-1.18354
ENSG00000279152	AC129492.1	0.0607291	0.137909	0.0487641	0.196369	-1.25677	0.220781	0.587964	-1.15214	0.350634	0.776762	-1.09081
ENSG00000214999	AC129492.6	0.0827306	0.170012	0.0685077	0.245443	-1.27158	0.146626	0.474858	-1.19575	0.655563	1	-1.06341
ENSG00000274767	AC131056.3	0.593539	0.686836	0.994319	1	1.02154	0.745583	1	1.14476	0.682703	1	-1.12061
ENSG00000216921	AC131097.4	0.831612	0.875154	0.869261	1	-1.07638	0.817984	1	-1.0809	0.998933	1	1.00419
ENSG00000276325	AC131160.2	0.437288	0.550923	0.978715	1	1.03851	0.597668	0.959109	1.17756	0.572513	0.983315	-1.1339
ENSG00000266496	AC131951.1	0.0338908	0.0934213	0.213666	0.526535	1.25772	0.0282697	0.194294	1.36389	0.632064	1	-1.08442
ENSG00000213519	AC132008.1	0.809214	0.858291	0.901638	1	1.0667	0.795907	1	1.08832	0.976693	1	-1.02027
ENSG00000240801	AC132217.4	0.676762	0.753741	0.996542	1	1.01315	0.869378	1	-1.07609	0.700746	1	1.09025
ENSG00000228989	AC133528.2	0.0160242	0.0564273	0.0173663	0.0970834	1.16862	0.277558	0.663275	1.07935	0.0806567	0.349126	1.08271
ENSG00000233221	AC133785.1	0.0794351	0.165124	0.710139	1	1.11368	0.123106	0.432007	1.26734	0.315628	0.736997	-1.13797
ENSG00000244528	AC134873.1	0.360304	0.48059	0.867422	1	1.08731	0.425946	0.822394	1.19903	0.633725	1	-1.10275
ENSG00000261487	AC135048.13	0.0557151	0.130131	0.0564787	0.215413	-1.20958	0.0679355	0.311372	-1.17616	0.860313	1	-1.02841
ENSG00000252809	AC135050.1	0.0226002	0.0709757	0.232061	0.554482	-1.34585	0.981398	1	1.02995	0.0171977	0.145053	-1.38616
ENSG00000226871	AC135178.7	0.0215039	0.0687316	0.580551	0.946045	-1.18298	0.63151	0.983233	1.14597	0.0170995	0.144652	-1.35566
ENSG00000224479	AC136289.1	0.597413	0.689934	0.758573	1	-1.07301	0.570814	0.941181	-1.09274	0.957338	1	1.01839
ENSG00000235296	AC137723.5	0.939357	0.95561	0.940827	1	-1.06623	0.982655	1	-1.03076	0.960791	1	-1.03441
ENSG00000268218	AC137932.4	0.0371541	0.0992102	0.0782717	0.268692	1.18731	0.723616	1	1.05488	0.058433	0.290611	1.12554
ENSG00000260279	AC137932.5	3.4e-05	0.00116194	0.00171605	0.020618	-1.37242	0.765283	1	-1.0573	5.02e-05	0.00387735	-1.29804
ENSG00000261253	AC137932.6	0.000290307	0.004446	0.00226449	0.0244705	1.44255	0.495836	0.883212	1.11308	0.000806442	0.0245993	1.296
ENSG00000267629	AC138430.4	0.125802	0.228465	0.820031	1	-1.11172	0.201854	0.561433	-1.30618	0.341632	0.766646	1.17492
ENSG00000277970	AC138782.1	0.0445801	0.111862	0.920164	1	-1.06508	0.399312	0.799178	1.20384	0.0514865	0.270742	-1.28219
ENSG00000262898	AC139099.4	0.621369	0.709261	0.596374	0.958901	-1.26009	0.778767	1	-1.15222	0.832734	1	-1.09362
ENSG00000279143	AC139099.7	0.243218	0.363782	0.215787	0.529985	-1.50488	0.344517	0.740399	-1.3498	0.771959	1	-1.11489
ENSG00000267251	AC139100.3	0.657218	0.738444	0.781976	1	1.103	0.99331	1	1.01438	0.655584	1	1.08737
ENSG00000278000	AC139100.4	0.575272	0.671604	0.844877	1	1.11508	0.578277	0.946374	1.18951	0.869537	1	-1.06675
ENSG00000266077	AC139149.1	0.647154	0.730746	0.677539	1	-1.07218	0.637565	0.98703	-1.06838	0.997608	1	-1.00356
ENSG00000263853	AC139530.1	0.118219	0.21878	0.151511	0.421408	1.21784	0.110523	0.407879	1.20699	0.990707	1	1.00899
ENSG00000233799	AC139887.4	0.00745147	0.0343226	0.0416402	0.176346	1.20768	0.838691	1	1.03939	0.00933176	0.10274	1.16192
ENSG00000229797	AC140481.8	0.0368595	0.098698	0.0816525	0.276248	-1.38335	0.0287901	0.196436	-1.40819	0.981999	1	1.01796
ENSG00000261325	AC140542.2	0.0232797	0.0723563	0.687905	1	1.14693	0.0542879	0.275509	1.40706	0.144952	0.48382	-1.2268
ENSG00000215154	AC141586.5	0.512098	0.617395	0.500522	0.877157	1.09022	0.774776	1	1.04727	0.701742	1	1.04102
ENSG00000250986	AC141928.1	0.754472	0.815829	0.770226	1	-1.17917	0.751579	1	-1.16428	0.996342	1	-1.01279
ENSG00000276728	AC142472.6	0.249625	0.370353	0.959066	1	-1.0282	0.414434	0.811343	-1.11974	0.399219	0.827711	1.08903
ENSG00000231969	AC144449.1	0.348264	0.469038	0.592674	0.956529	1.07894	0.321404	0.715066	1.1041	0.892383	1	-1.02332
ENSG00000234742	AC144530.1	0.238206	0.358414	0.241137	0.568123	-1.17335	0.25748	0.637748	-1.14765	0.936951	1	-1.02239
ENSG00000273117	AC144652.1	0.236348	0.356426	0.287227	0.634346	1.15623	0.788996	1	1.05714	0.325971	0.750335	1.09374
ENSG00000261888	AC144831.1	0.000273809	0.00427156	0.000396303	0.00825329	-2.01328	0.000410795	0.0225894	-1.85132	0.75341	1	-1.08748
ENSG00000274370	AC144831.3	2.73e-06	0.000220861	1.29e-06	0.000232243	-2.57097	0.000216286	0.0161899	-1.90485	0.0303777	0.201441	-1.3497
ENSG00000264617	AC144838.3	0.725218	0.792224	0.824494	1	-1.12221	0.993683	1	-1.01859	0.725718	1	-1.10173
ENSG00000278219	AC145343.1	0.309639	0.432304	0.595255	0.958145	1.20797	0.28919	0.67725	1.29521	0.846193	1	-1.07222
ENSG00000249852	AC145676.2	0.041939	0.107376	0.0477469	0.193556	1.64561	0.0462076	0.254313	1.55568	0.910541	1	1.05781
ENSG00000237181	AC147651.4	0.0998421	0.193736	0.309036	0.664512	1.31968	0.084204	0.349442	1.42959	0.792817	1	-1.08329
ENSG00000229380	AC147651.5	0.0808493	0.167299	0.236326	0.560764	1.2941	0.065247	0.30406	1.3699	0.845636	1	-1.05858
ENSG00000279630	AC190387.1	0.00889486	0.0383865	0.0302611	0.14276	-1.34603	0.006303	0.0893559	-1.37398	0.960124	1	1.02077
ENSG00000273823	AC215219.2	0.430856	0.544784	0.959265	1	-1.07232	0.817806	1	1.1452	0.43106	0.859426	-1.22801
ENSG00000280116	AC231657.1	0.538338	0.639983	0.88291	1	1.08542	0.570569	0.941017	1.16629	0.798293	1	-1.07451
ENSG00000276635	AC233280.3	0.333081	0.454939	0.418344	0.793128	1.26147	0.306322	0.699025	1.27015	0.998196	1	-1.00688
ENSG00000278203	AC234775.1	0.0257	0.0773028	0.0230323	0.118521	1.57707	0.040784	0.236563	1.44674	0.719947	1	1.09008
ENSG00000271254	AC240274.1	0.369373	0.488702	0.560386	0.929721	1.21714	0.98519	1	1.02814	0.367092	0.794484	1.18382
ENSG00000274366	AC244021.1	0.0467851	0.115484	0.0621431	0.230014	1.52862	0.0450803	0.250391	1.48591	0.97051	1	1.02874
ENSG00000221095	AC245033.1	0.197128	0.313937	0.38032	0.751023	1.2389	0.970486	1	1.03368	0.198343	0.575847	1.19853
ENSG00000277573	AC245407.1	0.147294	0.255888	0.320558	0.678539	1.31895	0.965873	1	1.04337	0.148434	0.489956	1.26413
ENSG00000278882	AC253572.1	0.973098	0.980955	0.979053	1	1.04178	0.970807	1	1.04365	0.999904	1	-1.0018
ENSG00000211553	AC253576.2	0.00517988	0.0273476	0.063165	0.232238	1.36747	0.00366512	0.0676947	1.48946	0.609421	1	-1.08921
ENSG00000060971	ACAA1	0.080207	0.166408	0.189624	0.487755	1.07141	0.0638777	0.300917	1.08184	0.924556	1	-1.00974
ENSG00000167315	ACAA2	0.0942046	0.186169	0.967789	1	-1.01465	0.450327	0.84507	1.06562	0.112918	0.420712	-1.08122
ENSG00000278540	ACACA	0.816578	0.863813	0.893296	1	-1.01886	0.801203	1	-1.02339	0.985141	1	1.00444
ENSG00000076555	ACACB	0.000255697	0.00411018	0.00136132	0.0178354	-1.20061	0.368305	0.766344	-1.06314	0.00104691	0.0286634	-1.1293
ENSG00000111271	ACAD10	0.00191782	0.0144048	0.00251062	0.0261742	-1.19532	0.169052	0.511756	-1.08785	0.0183069	0.150315	-1.09879
ENSG00000240303	ACAD11	0.25181	0.372804	0.543294	0.914735	1.05086	0.23268	0.604501	1.07029	0.821312	1	-1.01849
ENSG00000151498	ACAD8	0.0893394	0.179229	0.696581	1	1.0386	0.765064	1	-1.02917	0.075617	0.336275	1.0689
ENSG00000177646	ACAD9	0.000869373	0.00879138	0.000623809	0.0110089	-1.27976	0.00337965	0.0652963	-1.20897	0.37595	0.802006	-1.05855
ENSG00000115361	ACADL	0.253495	0.374497	0.99691	1	1.01152	0.572788	0.941859	-1.14571	0.302936	0.722748	1.15891
ENSG00000117054	ACADM	0.27731	0.39945	0.251976	0.585758	-1.07022	0.530136	0.911089	-1.04132	0.587085	0.992097	-1.02776
ENSG00000122971	ACADS	8.1e-05	0.00198604	0.0320604	0.148493	-1.18311	0.914432	1	1.02384	4.64e-05	0.00364893	-1.21132
ENSG00000196177	ACADSB	0.0361307	0.097441	0.0300378	0.141862	-1.19395	0.216171	0.581771	-1.10791	0.223806	0.616208	-1.07766
ENSG00000072778	ACADVL	0.00283206	0.0185475	0.663791	1	1.04249	0.0144468	0.137218	1.12764	0.0352388	0.21958	-1.08168
ENSG00000072818	ACAP1	0.0298431	0.0856511	0.100829	0.319472	-1.17851	0.0220585	0.171084	-1.20698	0.890045	1	1.02416
ENSG00000114331	ACAP2	0.000119439	0.00250336	0.000102648	0.00351116	1.2074	0.025241	0.183808	1.10834	0.00970379	0.104535	1.08938
ENSG00000229325	ACAP2-IT1	0.893857	0.922094	0.939504	1	-1.02409	0.884463	1	-1.0299	0.991709	1	1.00568
ENSG00000131584	ACAP3	2.92e-05	0.001056	0.0032459	0.0309718	-1.26215	0.919335	1	-1.02456	2.96e-05	0.00265451	-1.23189
ENSG00000075239	ACAT1	0.00488981	0.0263747	0.00438817	0.038279	-1.16391	0.125169	0.435301	-1.08507	0.061141	0.29759	-1.07266
ENSG00000120437	ACAT2	0.178691	0.29319	0.184686	0.479526	1.08217	0.599266	0.960248	1.03889	0.343331	0.769061	1.04166
ENSG00000182827	ACBD3	0.0705249	0.152661	0.153458	0.424916	1.08914	0.852851	1	1.02202	0.0873638	0.364926	1.06567
ENSG00000181513	ACBD4	0.000157216	0.00299288	0.000840085	0.0131241	-1.26191	0.320997	0.714466	-1.0834	0.000771872	0.0241122	-1.16477
ENSG00000107897	ACBD5	0.00288022	0.0187352	0.00229055	0.0246531	1.12393	0.00744624	0.0969694	1.09646	0.509661	0.932963	1.02505
ENSG00000176244	ACBD7	0.531386	0.633782	0.593268	0.956846	-1.09183	0.509293	0.894766	-1.09218	0.999983	1	1.00033
ENSG00000110455	ACCS	0.0417258	0.106978	0.0339548	0.154209	-1.52677	0.211203	0.573352	-1.28537	0.261118	0.6692	-1.1878
ENSG00000102977	ACD	0.00123304	0.0109225	0.0177165	0.0983834	-1.11736	0.870718	1	-1.01798	0.0014267	0.0345392	-1.09763
ENSG00000159640	ACE	0.0682789	0.149307	0.576516	0.943109	-1.1661	0.829261	1	1.08211	0.0545486	0.280178	-1.26184
ENSG00000274088	ACEA_U3	0.261766	0.383169	0.279098	0.623885	1.37631	0.266556	0.650228	1.3323	0.969002	1	1.03303
ENSG00000177076	ACER2	0.0215462	0.0688162	0.179682	0.471061	1.20812	0.0178679	0.153709	1.29444	0.579972	0.988035	-1.07145
ENSG00000078124	ACER3	0.00413817	0.023576	0.210378	0.521738	-1.08747	0.839113	1	1.02496	0.00269038	0.0505753	-1.11462
ENSG00000087085	ACHE	0.0265192	0.0789689	0.0389189	0.168684	1.16643	0.486733	0.875902	1.06528	0.0693345	0.319257	1.09495
ENSG00000100813	ACIN1	0.186459	0.30178	0.99165	1	-1.00403	0.412356	0.809231	-1.03733	0.277306	0.690628	1.03316
ENSG00000213088	ACKR1	0.0230563	0.0719118	0.0209748	0.11089	1.30495	0.0360367	0.221163	1.24266	0.727982	1	1.05013
ENSG00000144476	ACKR3	0.24048	0.360893	0.209933	0.520975	1.15857	0.391213	0.789981	1.10562	0.686891	1	1.04789
ENSG00000129048	ACKR4	0.0207838	0.0671924	0.355678	0.721768	1.18537	0.0250615	0.18337	1.33212	0.317975	0.740246	-1.12379
ENSG00000131473	ACLY	0.675604	0.753001	0.961187	1	1.01637	0.939578	1	-1.01814	0.66191	1	1.03481
ENSG00000153086	ACMSD	0.0573641	0.132526	0.339817	0.702614	1.19994	0.0537014	0.27406	1.30597	0.576127	0.985474	-1.08836
ENSG00000196636	ACN9	0.615535	0.704742	0.751374	1	1.04413	0.587289	0.951644	1.05343	0.971941	1	-1.00891
ENSG00000122729	ACO1	0.12937	0.233149	0.107147	0.332667	1.07653	0.25552	0.634891	1.05195	0.592083	0.995152	1.02336
ENSG00000100412	ACO2	0.0637789	0.142409	0.994681	1	1.00341	0.322913	0.71706	-1.045	0.0926329	0.377217	1.04857
ENSG00000184227	ACOT1	0.227332	0.346654	0.33523	0.697188	1.14738	0.199719	0.55781	1.15906	0.985968	1	-1.01019
ENSG00000162390	ACOT11	0.00381514	0.0225174	0.00472099	0.0401462	-1.26186	0.200839	0.559585	-1.11684	0.0292532	0.197315	-1.12985
ENSG00000112304	ACOT13	0.0771621	0.1618	0.794474	1	1.02579	0.637346	0.986868	-1.03197	0.0706747	0.322577	1.05858
ENSG00000119673	ACOT2	0.786899	0.841384	0.76999	1	-1.04024	0.834728	1	-1.02935	0.95704	1	-1.01058
ENSG00000177465	ACOT4	0.133746	0.23886	0.143931	0.40754	-1.20682	0.575842	0.944453	-1.09192	0.272252	0.684007	-1.10523
ENSG00000205669	ACOT6	0.758145	0.818793	0.91837	1	-1.03336	0.994062	1	1.00768	0.737512	1	-1.04129
ENSG00000097021	ACOT7	0.00104703	0.00984831	0.0840737	0.282	1.14839	0.934999	1	-1.02009	0.000662684	0.021822	1.17146
ENSG00000101473	ACOT8	0.075666	0.159892	0.78784	1	-1.01807	0.138555	0.461231	-1.04693	0.258167	0.665052	1.02835
ENSG00000123130	ACOT9	0.0326048	0.0910182	0.32617	0.68644	1.05633	0.0333297	0.211874	1.08885	0.444697	0.873161	-1.03079
ENSG00000161533	ACOX1	0.0827855	0.170071	0.113635	0.346098	-1.07224	0.0757012	0.329934	-1.06947	0.99285	1	-1.00259
ENSG00000168306	ACOX2	0.372514	0.491554	0.36906	0.738576	-1.08792	0.716227	1	-1.04382	0.566399	0.979222	-1.04224
ENSG00000087008	ACOX3	0.511176	0.616604	0.858052	1	-1.02366	0.535366	0.915168	-1.04265	0.800204	1	1.01856
ENSG00000143727	ACP1	0.659957	0.740469	0.717594	1	-1.0331	0.954975	1	-1.01075	0.702829	1	-1.02212
ENSG00000134575	ACP2	2.73e-06	0.000220861	1.78e-06	0.000279261	-1.5669	3.37e-05	0.00722251	-1.41278	0.161898	0.513958	-1.10909
ENSG00000102575	ACP5	0.00143814	0.012009	0.632751	0.985529	-1.16701	0.253066	0.631824	1.2676	0.00140753	0.0342349	-1.47931
ENSG00000162836	ACP6	0.143628	0.251239	0.13067	0.381662	1.18656	0.191056	0.545399	1.14554	0.813617	1	1.03581
ENSG00000142513	ACPT	0.825518	0.870578	0.957989	1	-1.04315	0.989156	1	1.01896	0.810038	1	-1.06293
ENSG00000100312	ACR	0.192732	0.309027	0.383284	0.754105	-1.22773	0.975208	1	-1.02959	0.191673	0.564192	-1.19244
ENSG00000111644	ACRBP	0.117265	0.217454	0.106112	0.330721	-1.25433	0.403348	0.802579	-1.13475	0.351916	0.777591	-1.10537
ENSG00000147174	ACRC	0.00855937	0.0375067	0.00802981	0.0578325	1.61464	0.0141984	0.136438	1.48585	0.700382	1	1.08667
ENSG00000134940	ACRV1	0.0882077	0.177759	0.661609	1	-1.15314	0.795892	1	1.09788	0.0733089	0.330674	-1.26601
ENSG00000103740	ACSBG1	0.177716	0.29204	0.773303	1	1.02629	0.825606	1	-1.01996	0.156978	0.50504	1.04678
ENSG00000130377	ACSBG2	0.179434	0.293969	0.167228	0.449314	1.27648	0.497857	0.884572	1.14319	0.4201	0.848877	1.11659
ENSG00000167107	ACSF2	0.0233749	0.072513	0.0650145	0.237088	-1.17199	0.0173746	0.15173	-1.18709	0.957929	1	1.01289
ENSG00000176715	ACSF3	5.46e-05	0.00153663	3.47e-05	0.00177483	-1.21167	0.000445404	0.0235202	-1.15647	0.215208	0.601983	-1.04774
ENSG00000151726	ACSL1	0.0124257	0.0476877	0.801044	1	-1.02754	0.346976	0.74332	1.05398	0.0130818	0.122361	-1.08301
ENSG00000123983	ACSL3	0.226961	0.346278	0.95958	1	-1.01199	0.39425	0.793212	-1.05145	0.371018	0.798561	1.03899
ENSG00000068366	ACSL4	0.00149228	0.0122863	0.017796	0.0986874	1.13627	0.845412	1	1.02287	0.00182805	0.0400335	1.11086
ENSG00000197142	ACSL5	0.170713	0.283833	0.437853	0.814553	1.13894	0.152408	0.484923	1.19015	0.799565	1	-1.04497
ENSG00000164398	ACSL6	0.0570014	0.131959	0.0558947	0.213974	-1.17932	0.0724641	0.322611	-1.14874	0.837939	1	-1.02663
ENSG00000166743	ACSM1	0.00063546	0.00726144	0.0166554	0.0944303	1.73003	0.000394365	0.0224657	1.97334	0.563286	0.97731	-1.14064
ENSG00000005187	ACSM3	0.170735	0.283843	0.195815	0.498192	-1.23819	0.674633	1	-1.09645	0.287062	0.704261	-1.12926
ENSG00000183549	ACSM5	0.00259135	0.017497	0.001639	0.0199981	-1.53363	0.0209143	0.166289	-1.33618	0.194672	0.569759	-1.14777
ENSG00000154930	ACSS1	0.000911417	0.0090368	0.00862772	0.060757	-1.15903	0.710215	1	-1.03484	0.00149573	0.0357101	-1.12
ENSG00000131069	ACSS2	0.0206516	0.0668836	0.14675	0.412057	-1.06324	0.994381	1	-1.00291	0.0178474	0.148174	-1.06015
ENSG00000111058	ACSS3	0.252478	0.373524	0.776543	1	-1.04012	0.892107	1	1.02358	0.224602	0.616959	-1.06465
ENSG00000143632	ACTA1	0.726132	0.792922	0.705765	1	-1.09536	0.78415	1	-1.0694	0.94451	1	-1.02428
ENSG00000107796	ACTA2	0.321583	0.444173	0.288162	0.635491	-1.21078	0.47325	0.865883	-1.13946	0.742353	1	-1.06259
ENSG00000180139	ACTA2-AS1	0.406783	0.523412	0.375104	0.745067	-1.17779	0.514526	0.89843	-1.12601	0.838892	1	-1.04598
ENSG00000075624	ACTB	0.15834	0.268628	0.608674	0.968143	-1.04027	0.170313	0.513891	-1.06841	0.586224	0.99191	1.02705
ENSG00000213763	ACTBP2	0.135207	0.240938	0.129296	0.379057	-1.3186	0.477631	0.869453	-1.15694	0.337131	0.761555	-1.13973
ENSG00000159251	ACTC1	0.139251	0.245947	0.117627	0.354633	-1.28836	0.234875	0.607428	-1.20122	0.676091	1	-1.07254
ENSG00000184009	ACTG1	0.161247	0.272136	0.387483	0.758525	-1.06837	0.139738	0.463685	-1.08814	0.841281	1	1.0185
ENSG00000231340	ACTG1P10	0.00380682	0.0224882	0.00267638	0.0272987	1.36096	0.0556495	0.279303	1.20612	0.109274	0.412591	1.12838
ENSG00000226642	ACTG1P12	0.339445	0.460692	0.774181	1	-1.13002	0.946844	1	1.05104	0.306149	0.726841	-1.1877
ENSG00000230581	ACTG1P14	0.601705	0.693329	0.896663	1	1.08814	0.62682	0.98011	1.16706	0.838249	1	-1.07253
ENSG00000215388	ACTG1P3	0.576603	0.672641	0.881024	1	1.09231	0.598198	0.959408	1.17022	0.833951	1	-1.07132
ENSG00000236085	ACTG1P4	0.882732	0.914068	0.9384	1	-1.05554	0.999637	1	-1.00361	0.877753	1	-1.05175
ENSG00000163017	ACTG2	0.595689	0.688649	0.565867	0.933927	-1.22953	0.725401	1	-1.14652	0.857196	1	-1.0724
ENSG00000136518	ACTL6A	0.000770088	0.00814974	0.000456656	0.0089971	1.24753	0.00898312	0.108484	1.16282	0.145859	0.484876	1.07285
ENSG00000077080	ACTL6B	3.46e-07	4.74e-05	5.84e-06	0.000642019	-1.28973	0.130302	0.446074	-1.09262	5.77e-06	0.000792222	-1.18041
ENSG00000072110	ACTN1	0.0201212	0.0657636	0.154118	0.42619	1.15416	0.0159894	0.144754	1.2093	0.623281	1	-1.04777
ENSG00000077522	ACTN2	0.425599	0.540358	0.744126	1	1.07262	0.990178	1	-1.01135	0.393402	0.822192	1.0848
ENSG00000248746	ACTN3	0.131692	0.236256	0.69032	1	1.16014	0.16686	0.507729	1.33641	0.454523	0.883093	-1.15193
ENSG00000130402	ACTN4	0.207294	0.325228	0.693599	1	-1.03114	0.919737	1	1.013	0.179156	0.544119	-1.04455
ENSG00000131966	ACTR10	0.0887732	0.178538	0.12661	0.373251	-1.10802	0.0793806	0.338572	-1.10563	0.997806	1	-1.00216
ENSG00000138107	ACTR1A	0.000122302	0.00253887	7.51e-05	0.00283323	-1.24962	0.00102344	0.0358592	-1.18016	0.206706	0.588113	-1.05886
ENSG00000115073	ACTR1B	0.000467375	0.00594372	0.000394242	0.00822567	-1.42927	0.0426508	0.242777	-1.2165	0.0204799	0.160117	-1.1749
ENSG00000138071	ACTR2	0.171464	0.284763	0.340209	0.702884	1.06533	0.960405	1	1.01081	0.175643	0.537926	1.05393
ENSG00000115091	ACTR3	0.185782	0.301054	0.562115	0.930957	1.03915	0.97901	1	-1.00651	0.159993	0.510622	1.04592
ENSG00000133627	ACTR3B	0.148176	0.256847	0.172111	0.457358	-1.09404	0.145946	0.473305	-1.08654	0.975599	1	-1.00691
ENSG00000101442	ACTR5	0.0109984	0.0439258	0.00863352	0.0607628	1.1867	0.120386	0.426779	1.10477	0.134853	0.465885	1.07416
ENSG00000075089	ACTR6	0.00160029	0.0128261	0.000994714	0.014518	-1.13409	0.0119975	0.125787	-1.09185	0.211653	0.596752	-1.03869
ENSG00000113812	ACTR8	0.488525	0.596771	0.455125	0.832662	1.06389	0.624444	0.978874	1.0431	0.827545	1	1.01993
ENSG00000184378	ACTRT3	0.822296	0.867816	0.822334	1	-1.0785	0.831188	1	-1.06697	0.990706	1	-1.01081
ENSG00000115170	ACVR1	0.180936	0.295479	0.218839	0.534532	-1.10024	0.171657	0.516204	-1.09513	0.991414	1	-1.00467
ENSG00000135503	ACVR1B	0.00012586	0.00257968	0.181787	0.47533	-1.06424	0.000390365	0.0224402	-1.12866	0.0295955	0.198384	1.06053
ENSG00000123612	ACVR1C	0.0842393	0.172171	0.0878701	0.29058	1.23388	0.470477	0.863649	1.10789	0.219314	0.6093	1.11372
ENSG00000121989	ACVR2A	0.00209825	0.015299	0.00190746	0.02201	1.18086	0.0925678	0.367549	1.09298	0.0377978	0.228105	1.0804
ENSG00000114739	ACVR2B	0.0551352	0.129184	0.0455428	0.187137	1.14707	0.24226	0.616844	1.0848	0.29383	0.712468	1.0574
ENSG00000229589	ACVR2B-AS1	0.0133111	0.0499539	0.00988774	0.066676	1.34929	0.0364276	0.222517	1.24935	0.475654	0.902969	1.07999
ENSG00000139567	ACVRL1	0.259852	0.38112	0.987991	1	-1.01675	0.616402	0.974636	1.09739	0.293955	0.712571	-1.11577
ENSG00000243989	ACY1	0.00139286	0.0118097	0.00170273	0.0204988	-1.1732	0.13513	0.455077	-1.08056	0.0172029	0.145053	-1.08574
ENSG00000132744	ACY3	0.00285518	0.0186143	0.225135	0.543865	-1.48958	0.768427	1	1.15828	0.00182147	0.0399553	-1.72534
ENSG00000119640	ACYP1	9.96e-06	0.000556664	5.98e-06	0.000648879	1.45055	0.00284102	0.0591662	1.25054	0.00840524	0.0973776	1.15993
ENSG00000170634	ACYP2	0.0734484	0.156698	0.0900886	0.295337	1.10497	0.555746	0.930045	1.04409	0.159256	0.509463	1.05831
ENSG00000240616	AD000092.3	0.753423	0.814977	0.763512	1	1.08916	0.755048	1	1.07993	0.993698	1	1.00854
ENSG00000267120	AD000671.6	0.000109345	0.00240262	0.000207056	0.00546138	-1.22254	0.0965109	0.376405	-1.09491	0.00216755	0.044287	-1.11657
ENSG00000268947	AD000684.2	0.0430307	0.109176	0.0327549	0.150553	-1.37351	0.143407	0.469832	-1.23325	0.387224	0.814809	-1.11373
ENSG00000280194	AD000864.6	0.665038	0.744591	0.654939	0.998379	1.11038	0.695709	1	1.08927	0.966941	1	1.01938
ENSG00000279504	AD001527.4	0.000277572	0.00430951	0.000183303	0.00502397	-1.23261	0.0165635	0.147529	-1.13316	0.0325148	0.208726	-1.08777
ENSG00000270760	AD001527.7	0.00632898	0.0309035	0.927547	1	1.0654	0.0529938	0.272632	1.42466	0.0270595	0.188551	-1.33721
ENSG00000196839	ADA	0.00550418	0.0283835	0.107337	0.333018	1.28019	0.00454029	0.0741718	1.40999	0.442993	0.871726	-1.10139
ENSG00000140955	ADAD2	0.68223	0.758333	0.90328	1	-1.07838	0.986094	1	1.025	0.656483	1	-1.10534
ENSG00000168803	ADAL	0.479914	0.58939	0.629169	0.983546	1.04518	0.979079	1	1.00835	0.487797	0.913808	1.03653
ENSG00000137845	ADAM10	0.0375801	0.0999994	0.97944	1	1.00768	0.171748	0.516299	1.06471	0.0842454	0.358026	-1.05659
ENSG00000073670	ADAM11	0.00322047	0.0201651	0.00401459	0.0358945	-1.30078	0.190719	0.545033	-1.13314	0.02633	0.186018	-1.14794
ENSG00000143537	ADAM15	0.000119293	0.00250245	0.0255836	0.12776	-1.16259	0.973181	1	1.01132	7.47e-05	0.00522266	-1.17575
ENSG00000151694	ADAM17	0.937213	0.954141	0.954105	1	1.01024	0.931347	1	1.01113	0.999187	1	-1.00087
ENSG00000135074	ADAM19	2.24e-08	5.42e-06	1.35e-08	9.23e-06	-1.34916	0.000170141	0.014749	-1.1931	0.000421133	0.0165191	-1.1308
ENSG00000229186	ADAM1A	0.20138	0.31859	0.189316	0.487012	-1.12944	0.527309	0.9088	-1.06853	0.440535	0.869136	-1.05701
ENSG00000226469	ADAM1B	0.0560501	0.130584	0.179601	0.470944	-1.18805	0.947544	1	-1.02708	0.0573946	0.288943	-1.15672
ENSG00000134007	ADAM20	0.614392	0.703869	0.58647	0.950909	1.19127	0.754581	1	1.11856	0.849307	1	1.065
ENSG00000259158	ADAM20P1	0.0483789	0.118136	0.0371026	0.163327	1.39201	0.130892	0.446723	1.25606	0.464588	0.892314	1.10823
ENSG00000008277	ADAM22	0.0889237	0.178758	0.194489	0.495835	-1.11603	0.0715137	0.320409	-1.13145	0.940684	1	1.01382
ENSG00000114948	ADAM23	0.0163939	0.0573324	0.0182972	0.10064	-1.18757	0.0201528	0.162627	-1.16157	0.850562	1	-1.02238
ENSG00000197140	ADAM32	0.00554278	0.0284976	0.00775661	0.0564453	1.58501	0.00611986	0.087909	1.51679	0.896732	1	1.04497
ENSG00000149451	ADAM33	0.00395489	0.0229967	0.228179	0.548341	1.2794	0.805798	1	-1.08612	0.00256441	0.0490701	1.38958
ENSG00000151651	ADAM8	0.120196	0.221229	0.109241	0.337151	1.34991	0.162172	0.500513	1.27064	0.805579	1	1.06239
ENSG00000168615	ADAM9	0.0531886	0.126046	0.192541	0.492667	-1.09377	0.0418547	0.240063	-1.11686	0.807647	1	1.02111
ENSG00000154734	ADAMTS1	0.00913041	0.0390368	0.0219004	0.114409	1.3964	0.00711513	0.0946912	1.40044	0.999301	1	-1.0029
ENSG00000142303	ADAMTS10	0.658564	0.73931	0.777088	1	1.11153	0.632001	0.983585	1.13423	0.978452	1	-1.02043
ENSG00000160323	ADAMTS13	0.300882	0.423406	0.368051	0.737392	-1.0808	0.848588	1	-1.02806	0.376745	0.80298	-1.0513
ENSG00000138316	ADAMTS14	0.00407163	0.023356	0.887028	1	-1.08735	0.178554	0.527857	1.32607	0.00577683	0.0784968	-1.44191
ENSG00000145536	ADAMTS16	0.200873	0.31816	0.184042	0.478754	-1.18567	0.495288	0.882478	-1.10117	0.468589	0.896119	-1.07674
ENSG00000140470	ADAMTS17	0.0608528	0.138113	0.951521	1	-1.03808	0.404487	0.803397	1.15179	0.0733179	0.330674	-1.19565
ENSG00000140873	ADAMTS18	0.569222	0.666281	0.625888	0.981122	-1.10348	0.548682	0.925282	-1.10339	0.999999	1	-1.00008
ENSG00000087116	ADAMTS2	0.890512	0.919669	0.99799	1	1.00966	0.963388	1	-1.03719	0.896669	1	1.04721
ENSG00000156140	ADAMTS3	0.0630907	0.141458	0.619596	0.976522	1.1956	0.0900892	0.361584	1.42847	0.328789	0.753278	-1.19477
ENSG00000158859	ADAMTS4	0.649827	0.732582	0.818181	1	-1.09392	0.999944	1	-1.00133	0.632696	1	-1.09247
ENSG00000154736	ADAMTS5	0.0244475	0.0746526	0.0629653	0.23187	-1.25126	0.0184331	0.155582	-1.26994	0.971214	1	1.01493
ENSG00000134917	ADAMTS8	0.000800762	0.00832818	0.233166	0.555705	-1.31023	0.58954	0.953145	1.15373	0.00049797	0.0183662	-1.51166
ENSG00000163638	ADAMTS9	0.0610373	0.138398	0.0664098	0.240485	1.78172	0.0680949	0.311772	1.66061	0.907366	1	1.07293
ENSG00000178031	ADAMTSL1	0.00396822	0.0230319	0.17865	0.469352	-1.31239	0.00450638	0.0739503	-1.53996	0.244653	0.64659	1.1734
ENSG00000197859	ADAMTSL2	0.00875038	0.037997	0.0667186	0.241197	1.21643	0.941195	1	1.02588	0.00876245	0.0994341	1.18574
ENSG00000156218	ADAMTSL3	0.239896	0.360226	0.222929	0.540874	1.1885	0.295989	0.685827	1.14688	0.858526	1	1.03629
ENSG00000143382	ADAMTSL4	0.314368	0.436884	0.736008	1	1.11452	0.329425	0.724238	1.20054	0.712232	1	-1.07718
ENSG00000203804	ADAMTSL4-AS1	0.523389	0.626955	0.964063	1	1.04288	0.634782	0.985428	1.13974	0.680784	1	-1.09288
ENSG00000185761	ADAMTSL5	0.000620285	0.00712523	0.945432	1	1.03752	0.0178142	0.153454	1.32364	0.00407588	0.064087	-1.27577
ENSG00000105963	ADAP1	0.012662	0.0483101	0.00890304	0.0621535	-1.21397	0.0724704	0.322611	-1.13471	0.24924	0.651966	-1.06985
ENSG00000184060	ADAP2	0.0770909	0.161729	0.080956	0.274778	-1.23262	0.0875403	0.356879	-1.1991	0.900116	1	-1.02795
ENSG00000160710	ADAR	0.983882	0.988495	0.993052	1	1.00291	0.982945	1	1.00404	0.997557	1	-1.00112
ENSG00000197381	ADARB1	0.0329488	0.0916329	0.129897	0.380133	1.09613	0.936186	1	1.01453	0.0342176	0.215705	1.08044
ENSG00000185736	ADARB2	0.323367	0.44583	0.399108	0.77161	1.12692	0.870769	1	1.04161	0.391047	0.819153	1.0819
ENSG00000205696	ADARB2-AS1	0.0271249	0.0802096	0.547788	0.918765	-1.27478	0.702831	1	1.17794	0.0210656	0.163383	-1.50162
ENSG00000065457	ADAT1	0.898444	0.925528	0.978013	1	1.01266	0.992936	1	-1.00629	0.889187	1	1.01903
ENSG00000189007	ADAT2	0.509588	0.615054	0.491359	0.869247	-1.09117	0.561684	0.934583	-1.07177	0.931314	1	-1.0181
ENSG00000213638	ADAT3	0.0153707	0.0549168	0.0960854	0.308828	1.27627	0.0111655	0.120977	1.35121	0.735177	1	-1.05872
ENSG00000063761	ADCK1	0.0096195	0.0403052	0.0155914	0.090337	-1.30077	0.389594	0.788214	-1.11498	0.0337035	0.213711	-1.16663
ENSG00000133597	ADCK2	0.00928791	0.0394588	0.00796747	0.0574867	1.20134	0.144168	0.470504	1.10645	0.0961968	0.384491	1.08576
ENSG00000163050	ADCK3	0.00039718	0.00538039	0.000227897	0.0057648	1.38442	0.00657133	0.0907249	1.24493	0.108621	0.411282	1.11205
ENSG00000123815	ADCK4	0.0638035	0.14244	0.257181	0.592464	-1.06266	0.05295	0.272592	-1.08269	0.73718	1	1.01885
ENSG00000173137	ADCK5	0.00696995	0.0327445	0.640566	0.989196	-1.05927	0.410996	0.808582	1.07458	0.00614959	0.0810196	-1.13827
ENSG00000164742	ADCY1	0.0606445	0.13782	0.999673	1	1.00127	0.287935	0.676017	-1.07187	0.0959683	0.384051	1.07323
ENSG00000143199	ADCY10	0.000351334	0.00500972	0.000227212	0.0057587	2.49885	0.0166681	0.147903	1.74094	0.0401421	0.235476	1.43535
ENSG00000161912	ADCY10P1	0.000916496	0.0090629	0.277767	0.622199	1.11017	0.00225479	0.053439	1.22809	0.0622449	0.300165	-1.10621
ENSG00000078295	ADCY2	0.419915	0.535015	0.491553	0.86943	-1.11108	0.395617	0.794684	-1.11216	0.999857	1	1.00097
ENSG00000138031	ADCY3	0.867238	0.901623	0.991569	1	1.00457	0.969265	1	-1.00776	0.865361	1	1.01236
ENSG00000129467	ADCY4	0.460976	0.572121	0.997021	1	1.00976	0.669375	1	1.10466	0.54967	0.966947	-1.09399
ENSG00000173175	ADCY5	0.0102617	0.0421389	0.0365897	0.161728	1.25387	0.728664	1	1.0628	0.0160579	0.139621	1.17978
ENSG00000174233	ADCY6	2.85e-08	6.49e-06	0.551686	0.922608	-1.03882	0.00603471	0.0872709	1.10573	8.08e-08	2.28e-05	-1.14865
ENSG00000121281	ADCY7	0.0226476	0.0710475	0.03804	0.1661	1.15807	0.528684	0.909785	1.05812	0.053802	0.277663	1.09447
ENSG00000155897	ADCY8	0.581428	0.676567	0.611692	0.970383	-1.06886	0.896653	1	-1.02802	0.672504	1	-1.03973
ENSG00000162104	ADCY9	0.197447	0.314286	0.169907	0.453691	1.09306	0.324887	0.718805	1.06432	0.684419	1	1.027
ENSG00000141433	ADCYAP1	0.828719	0.872995	0.994985	1	-1.01533	0.889196	1	-1.06708	0.881408	1	1.05097
ENSG00000078549	ADCYAP1R1	0.71975	0.78798	0.951309	1	1.01427	0.755309	1	1.03013	0.868758	1	-1.01563
ENSG00000087274	ADD1	0.0317079	0.0892155	0.14122	0.401927	-1.04063	0.959835	1	-1.00505	0.0311028	0.203696	-1.0354
ENSG00000075340	ADD2	0.00155821	0.0126214	0.67907	1	-1.0389	0.0106612	0.118637	-1.1247	0.0218982	0.166901	1.08259
ENSG00000148700	ADD3	0.765166	0.824608	0.999025	1	1.00146	0.870895	1	1.01548	0.812668	1	-1.01399
ENSG00000196616	ADH1B	0.789618	0.84344	0.940223	1	-1.06539	0.797099	1	-1.11324	0.932519	1	1.04492
ENSG00000197894	ADH5	0.336017	0.457552	0.87138	1	1.01873	0.866294	1	-1.01686	0.313239	0.734461	1.03591
ENSG00000147576	ADHFE1	0.0078282	0.0354223	0.00532233	0.0434911	-1.36203	0.0360388	0.221163	-1.24034	0.30931	0.730866	-1.09811
ENSG00000182551	ADI1	0.470605	0.581	0.592019	0.955902	-1.06044	0.437535	0.833657	-1.06728	0.985232	1	1.00645
ENSG00000159346	ADIPOR1	0.902987	0.928963	0.900506	1	-1.01054	0.963709	1	-1.00551	0.94554	1	-1.005
ENSG00000006831	ADIPOR2	0.0780935	0.16302	0.115266	0.349422	1.13162	0.0690226	0.313968	1.12934	0.998626	1	1.00201
ENSG00000148671	ADIRF	0.00740282	0.0341617	0.0360368	0.160076	-1.38517	0.792093	1	-1.07795	0.0101937	0.107222	-1.285
ENSG00000272734	ADIRF-AS1	0.236514	0.356596	0.531187	0.904308	-1.13351	0.999667	1	1.00253	0.214774	0.601628	-1.13638
ENSG00000156110	ADK	0.0464314	0.114808	0.0376846	0.164937	1.10224	0.215969	0.581479	1.05999	0.281436	0.69642	1.03986
ENSG00000148926	ADM	0.0800433	0.166122	0.0639838	0.234306	1.69497	0.175133	0.521636	1.44619	0.550063	0.967301	1.17202
ENSG00000224420	ADM5	0.0204047	0.0663078	0.129127	0.378691	1.20676	0.0154719	0.141601	1.26983	0.697712	1	-1.05227
ENSG00000101126	ADNP	1.1e-05	0.000586362	1.51e-05	0.00111271	1.27834	0.0236445	0.177768	1.12989	0.00107588	0.0289828	1.13139
ENSG00000259456	ADNP-AS1	0.625459	0.712925	0.630649	0.984296	-1.06263	0.871806	1	-1.02963	0.745673	1	-1.03206
ENSG00000101544	ADNP2	0.100625	0.194789	0.0866623	0.287613	1.13192	0.334094	0.729648	1.07546	0.369554	0.797023	1.0525
ENSG00000181915	ADO	0.0493566	0.119815	0.0390888	0.169029	1.10658	0.197208	0.553856	1.06478	0.324575	0.748252	1.03925
ENSG00000163485	ADORA1	0.486125	0.594932	0.469198	0.847878	1.09376	0.741652	1	1.05084	0.69974	1	1.04085
ENSG00000128271	ADORA2A	0.00206791	0.0151846	0.00129646	0.017203	1.48947	0.0213881	0.168423	1.30233	0.156541	0.504219	1.1437
ENSG00000178803	ADORA2A-AS1	0.0170703	0.0589817	0.0188048	0.102496	1.6371	0.0212005	0.167927	1.5343	0.845578	1	1.067
ENSG00000170425	ADORA2B	0.0989499	0.192538	0.0811494	0.275254	1.20905	0.267169	0.650621	1.12836	0.451279	0.879359	1.07151
ENSG00000236136	ADORA2BP1	0.369673	0.489025	0.51148	0.886889	1.25456	0.335678	0.731234	1.29152	0.974288	1	-1.02946
ENSG00000121933	ADORA3	0.910397	0.934546	0.987386	1	-1.02588	0.924766	1	-1.05757	0.958495	1	1.03089
ENSG00000159322	ADPGK	0.139803	0.246626	0.160086	0.437219	-1.08825	0.139704	0.46368	-1.08046	0.968849	1	-1.00721
ENSG00000260898	ADPGK-AS1	0.000443518	0.00575841	0.00126755	0.0169483	-1.47523	0.254333	0.633463	-1.16399	0.00280669	0.0517214	-1.2674
ENSG00000144843	ADPRH	0.135808	0.241578	0.724124	1	1.06571	0.179481	0.529117	1.13925	0.435155	0.864055	-1.06901
ENSG00000153531	ADPRHL1	0.349346	0.47017	0.31883	0.675985	1.12983	0.565364	0.93744	1.07882	0.678116	1	1.04728
ENSG00000116863	ADPRHL2	0.00346589	0.0211444	0.0276377	0.134344	1.14217	0.841282	1	1.02566	0.00429911	0.0660743	1.11359
ENSG00000170222	ADPRM	0.634994	0.721002	0.939674	1	1.01492	0.684544	1	1.03283	0.815378	1	-1.01764
ENSG00000120907	ADRA1A	0.0488304	0.118914	0.280993	0.626233	1.19674	0.996403	1	-1.00843	0.0399928	0.235185	1.20683
ENSG00000170214	ADRA1B	0.450507	0.562169	0.446017	0.823792	1.33382	0.761337	1	1.15873	0.634163	1	1.1511
ENSG00000171873	ADRA1D	0.271459	0.393425	0.472454	0.851271	1.25331	0.241076	0.615283	1.31688	0.918197	1	-1.05072
ENSG00000150594	ADRA2A	1.49e-05	0.000703791	9.31e-06	0.000849954	-2.38585	0.00398853	0.0703022	-1.67713	0.00874649	0.0994121	-1.42258
ENSG00000184160	ADRA2C	0.381198	0.499581	0.520606	0.894281	-1.27555	0.956879	1	-1.05722	0.401406	0.829923	-1.20651
ENSG00000043591	ADRB1	0.601516	0.693191	0.928781	1	-1.04409	0.944317	1	1.03409	0.578627	0.987163	-1.07968
ENSG00000169252	ADRB2	0.00753391	0.0345853	0.0359556	0.159962	1.41822	0.00510211	0.0791194	1.47949	0.888516	1	-1.0432
ENSG00000173020	ADRBK1	0.0094196	0.0397696	0.00913911	0.063161	-1.13174	0.188276	0.54168	-1.06636	0.0738957	0.331801	-1.06132
ENSG00000100077	ADRBK2	0.00117945	0.0106257	0.000752121	0.0123003	1.33172	0.0235109	0.177361	1.19705	0.0867558	0.363648	1.1125
ENSG00000130706	ADRM1	0.0911433	0.181614	0.140029	0.399589	-1.0801	0.732362	1	-1.02722	0.14007	0.475109	-1.05148
ENSG00000239900	ADSL	0.0179528	0.0608293	0.0185305	0.101556	-1.11934	0.267162	0.650621	-1.05817	0.0936123	0.379034	-1.05781
ENSG00000035687	ADSS	0.00335391	0.0206682	0.00293544	0.0289172	-1.21893	0.102318	0.389756	-1.11353	0.0528957	0.274641	-1.09465
ENSG00000185100	ADSSL1	0.0134316	0.0501882	0.0115236	0.0736827	-1.32454	0.165434	0.505536	-1.16835	0.117743	0.431069	-1.13369
ENSG00000111863	ADTRP	0.122742	0.224576	0.996954	1	-1.0132	0.417799	0.814611	1.21715	0.164367	0.518393	-1.23321
ENSG00000257096	AE000658.22	0.000994309	0.009535	0.000597881	0.0107057	-1.26443	0.0125447	0.128602	-1.16996	0.134399	0.465121	-1.08075
ENSG00000106624	AEBP1	0.172859	0.286273	0.17852	0.469225	1.25645	0.187147	0.540161	1.2197	0.932663	1	1.03013
ENSG00000139154	AEBP2	0.000329512	0.00481561	0.000190728	0.00517281	1.1929	0.00375752	0.0684164	1.13216	0.153317	0.499335	1.05365
ENSG00000181026	AEN	0.066351	0.146201	0.101082	0.320047	1.15198	0.665858	1	1.05351	0.115781	0.42769	1.09347
ENSG00000104964	AES	0.473712	0.583792	0.844343	1	-1.01987	0.959147	1	1.00865	0.440876	0.869479	-1.02869
ENSG00000280074	AF001548.4	0.00580368	0.0293272	0.53367	0.90681	-1.15246	0.484363	0.874317	1.14405	0.00459643	0.0684135	-1.31848
ENSG00000263335	AF001548.5	0.102493	0.19733	0.173654	0.460096	-1.30337	0.807556	1	-1.08448	0.137846	0.472011	-1.20184
ENSG00000263065	AF001548.6	0.658184	0.73905	0.740802	1	-1.19642	0.973717	1	-1.04821	0.681085	1	-1.14139
ENSG00000262983	AF001550.7	1.28e-05	0.000643745	1.16e-05	0.000960511	-3.0067	5.82e-05	0.0101286	-2.4449	0.356551	0.783028	-1.22978
ENSG00000238039	AF011889.2	0.0943305	0.186306	0.137572	0.395147	-1.37679	0.70953	1	-1.12351	0.150982	0.495277	-1.22544
ENSG00000267786	AF038458.3	0.721849	0.789342	0.931199	1	1.03174	0.980687	1	-1.01452	0.699311	1	1.04672
ENSG00000267113	AF038458.4	0.58248	0.677457	0.939776	1	-1.04986	0.925656	1	1.04905	0.5637	0.97747	-1.10136
ENSG00000267388	AF038458.5	0.337633	0.459005	0.323462	0.682346	1.17307	0.384853	0.783609	1.13819	0.908456	1	1.03065
ENSG00000237721	AF064858.11	0.00188934	0.0142569	0.0221807	0.115463	1.68939	0.00118534	0.0384368	1.86472	0.720104	1	-1.10378
ENSG00000235888	AF064858.8	0.000341724	0.00491879	0.00179994	0.0212035	1.96271	0.000230379	0.0168042	1.99515	0.990734	1	-1.01653
ENSG00000229047	AF127577.10	0.00173814	0.0135388	0.00146203	0.0186094	-1.35565	0.0719973	0.321686	-1.18245	0.041024	0.238899	-1.14647
ENSG00000279390	AF127577.13	0.287852	0.410141	0.798768	1	1.12004	0.33298	0.728334	1.24881	0.614749	1	-1.11497
ENSG00000235609	AF127936.7	0.0418925	0.10731	0.0658225	0.239041	1.19204	0.0368231	0.223647	1.1867	0.995722	1	1.0045
ENSG00000231125	AF129075.5	0.347233	0.468104	0.418127	0.792948	-1.16712	0.323998	0.717878	-1.16789	0.999962	1	1.00066
ENSG00000272991	AF129408.17	0.274011	0.39604	0.543968	0.915453	1.08577	0.251136	0.629308	1.11602	0.85161	1	-1.02786
ENSG00000231965	AF131215.1	0.0946354	0.186693	0.167846	0.450225	1.39173	0.078465	0.336568	1.41834	0.986075	1	-1.01911
ENSG00000255310	AF131215.2	0.00571229	0.0290517	0.0084099	0.0595933	1.35734	0.0060339	0.0872709	1.32204	0.916342	1	1.0267
ENSG00000254936	AF131215.3	0.102684	0.197594	0.642928	0.990763	1.20053	0.130712	0.446403	1.41715	0.425709	0.854384	-1.18044
ENSG00000254556	AF131215.4	0.0705596	0.152698	0.952498	1	-1.06589	0.42693	0.823375	1.26659	0.0837266	0.356698	-1.35004
ENSG00000254839	AF131215.6	0.0877536	0.177188	0.997558	1	-1.01274	0.357436	0.755059	1.25887	0.124966	0.447281	-1.27491
ENSG00000270076	AF131215.8	0.000344536	0.00494363	0.012408	0.0774347	1.54155	0.9345	1	1.04762	0.000338148	0.0143026	1.47149
ENSG00000269918	AF131215.9	0.00879876	0.0381341	0.0512025	0.202436	1.25143	0.00599926	0.0870524	1.29964	0.815475	1	-1.03852
ENSG00000280273	AF131216.1	0.976622	0.983373	0.976206	1	-1.02274	0.991863	1	-1.01162	0.986683	1	-1.01099
ENSG00000255020	AF131216.5	0.00669876	0.0319568	0.00568231	0.0454146	-1.60965	0.124042	0.433462	-1.30114	0.0827751	0.354216	-1.23711
ENSG00000246477	AF131216.6	0.402714	0.519558	0.42321	0.798094	1.14465	0.404569	0.803444	1.1301	0.981862	1	1.01287
ENSG00000245685	AF146191.4	0.766899	0.825925	0.749483	1	-1.12685	0.870644	1	-1.07571	0.902186	1	-1.04754
ENSG00000254533	AF186192.1	0.0108649	0.0436426	0.976994	1	-1.02347	0.0913737	0.364932	-1.23346	0.0320944	0.207104	1.20517
ENSG00000255085	AF186192.5	0.203176	0.320806	0.827543	1	-1.03961	0.276229	0.661623	-1.09396	0.46605	0.893767	1.05228
ENSG00000263612	AF186192.6	0.172781	0.286181	0.187375	0.483793	-1.28472	0.178176	0.527606	-1.25158	0.957345	1	-1.02648
ENSG00000250232	AF196779.12	0.0472003	0.116177	0.980159	1	1.00538	0.193243	0.548615	1.04414	0.100413	0.394291	-1.03855
ENSG00000232828	AF196970.3	0.924223	0.944403	0.956791	1	-1.01901	0.999176	1	-1.00227	0.922693	1	-1.0167
ENSG00000260651	AF213884.2	0.611303	0.701166	0.786618	1	1.11914	0.588716	0.952493	1.15923	0.946132	1	-1.03582
ENSG00000223697	AF230666.2	0.03151	0.0888422	0.855562	1	1.04941	0.0975952	0.379084	1.18057	0.116323	0.42896	-1.12499
ENSG00000263640	AF235103.1	0.629261	0.716304	0.966509	1	1.04869	0.710953	1	1.14218	0.772314	1	-1.08915
ENSG00000196526	AFAP1	0.434239	0.548067	0.599945	0.961323	-1.06436	0.980927	1	-1.01072	0.438262	0.866795	-1.05307
ENSG00000272620	AFAP1-AS1	0.0391943	0.102836	0.0855339	0.285164	-1.21318	0.749506	1	-1.05951	0.0586768	0.29106	-1.14504
ENSG00000157510	AFAP1L1	0.000236209	0.00390902	0.0297069	0.140915	1.27339	0.000192967	0.0159848	1.4045	0.249443	0.652156	-1.10296
ENSG00000169129	AFAP1L2	0.0296334	0.0852286	0.0231823	0.118953	1.22464	0.0651957	0.30406	1.16367	0.560023	0.975113	1.0524
ENSG00000172493	AFF1	0.00137351	0.0116954	0.0172553	0.0967667	1.16466	0.000844134	0.0326089	1.19705	0.725851	1	-1.02781
ENSG00000155966	AFF2	0.000321669	0.00475769	0.0636543	0.233497	1.18016	0.891309	1	-1.02995	0.000189153	0.00971162	1.21551
ENSG00000144218	AFF3	6.95e-06	0.000429346	0.000888998	0.0135111	1.16032	0.810057	1	1.02229	9.34e-06	0.00116963	1.13502
ENSG00000072364	AFF4	0.131377	0.23583	0.239401	0.565267	1.07439	0.888089	1	1.0183	0.153616	0.499868	1.05509
ENSG00000223959	AFG3L1P	0.384744	0.503083	0.936431	1	1.02087	0.499564	0.886463	1.06121	0.581337	0.98872	-1.03952
ENSG00000141385	AFG3L2	0.0601421	0.136954	0.622541	0.979136	-1.06696	0.087673	0.356951	-1.13971	0.316939	0.738792	1.06818
ENSG00000183077	AFMID	0.885136	0.915867	0.878216	1	1.02116	0.947125	1	1.01202	0.945081	1	1.00904
ENSG00000081051	AFP	0.00515422	0.0272537	0.705685	1	-1.1238	0.323247	0.717182	1.20447	0.00506255	0.072316	-1.35359
ENSG00000119844	AFTPH	0.00597119	0.0298587	0.00525075	0.0431576	1.11528	0.129183	0.444051	1.06105	0.0713348	0.324486	1.0511
ENSG00000038002	AGA	0.00506311	0.0269727	0.00418284	0.0369893	-1.34772	0.104389	0.394615	-1.18146	0.0760629	0.337121	-1.14073
ENSG00000157985	AGAP1	9.7e-05	0.00221989	6.29e-05	0.00254851	1.22095	0.0101244	0.115285	1.1262	0.0199709	0.157675	1.08413
ENSG00000235529	AGAP1-IT1	0.427075	0.541738	0.421751	0.796675	-1.26625	0.744879	1	-1.129	0.617456	1	-1.12157
ENSG00000204172	AGAP10	0.207641	0.325559	0.231398	0.553427	-1.23548	0.694705	1	-1.09703	0.335194	0.760212	-1.12621
ENSG00000271880	AGAP11	0.00164859	0.0130477	0.747435	1	-1.1265	0.196086	0.552311	1.28426	0.00192746	0.0411319	-1.44673
ENSG00000135439	AGAP2	0.000114274	0.00244867	6.26e-05	0.00254678	-1.40212	0.00202454	0.0502872	-1.26539	0.10674	0.407593	-1.10805
ENSG00000255737	AGAP2-AS1	2.91e-05	0.001056	2.29e-05	0.00140252	-1.61256	0.011048	0.120286	-1.30598	0.00593042	0.0794645	-1.23475
ENSG00000133612	AGAP3	0.431252	0.545121	0.997481	1	-1.00307	0.715378	1	1.03165	0.478058	0.904973	-1.03482
ENSG00000188234	AGAP4	0.246088	0.36689	0.922579	1	-1.03256	0.730162	1	1.05751	0.243494	0.644875	-1.09194
ENSG00000172650	AGAP5	0.473553	0.583706	0.685615	1	-1.06324	0.99819	1	-1.00375	0.457953	0.88587	-1.05927
ENSG00000204149	AGAP6	0.721111	0.788835	0.843302	1	-1.03599	0.998622	1	-1.00281	0.711907	1	-1.03309
ENSG00000264204	AGAP7P	0.986374	0.990231	0.987359	1	1.05012	0.99697	1	1.0213	0.990341	1	1.02822
ENSG00000146856	AGBL3	0.00055854	0.00663999	0.000822526	0.0129451	1.23095	0.126172	0.437058	1.10168	0.00773882	0.09268	1.11734
ENSG00000186094	AGBL4	0.782057	0.837623	0.992709	1	-1.0164	0.932749	1	1.04529	0.787951	1	-1.06243
ENSG00000084693	AGBL5	0.270001	0.391856	0.374979	0.745016	1.03777	0.899038	1	1.01079	0.312025	0.733271	1.02669
ENSG00000229122	AGBL5-IT1	0.278678	0.400819	0.41739	0.792093	-1.13515	0.246836	0.623441	-1.15243	0.970959	1	1.01522
ENSG00000204305	AGER	0.830401	0.874198	0.830115	1	1.05133	0.839311	1	1.04377	0.990901	1	1.00725
ENSG00000173744	AGFG1	0.116557	0.216435	0.587529	0.951853	1.02764	0.131959	0.449081	1.0484	0.509904	0.933342	-1.0202
ENSG00000106351	AGFG2	0.00190306	0.0143194	0.00595975	0.0469679	1.23982	0.432455	0.828851	1.07818	0.006112	0.0806527	1.14993
ENSG00000164252	AGGF1	0.00117699	0.0106147	0.00138875	0.0180128	1.1584	0.119697	0.425669	1.07495	0.0166937	0.143086	1.07763
ENSG00000006530	AGK	0.0017982	0.0138109	0.00225091	0.0243783	-1.1921	0.00249284	0.0557495	-1.1661	0.788001	1	-1.02229
ENSG00000162688	AGL	0.0356826	0.0966485	0.155747	0.429409	-1.11727	0.967241	1	-1.01307	0.0344333	0.216555	-1.10285
ENSG00000116771	AGMAT	0.121025	0.222344	0.407867	0.781668	1.23483	0.109546	0.405559	1.34181	0.719264	1	-1.08663
ENSG00000092847	AGO1	0.000394568	0.00536723	0.00023084	0.00579963	-1.1754	0.00942771	0.111264	-1.11047	0.0771183	0.339593	-1.05847
ENSG00000123908	AGO2	0.125584	0.228181	0.135758	0.391616	1.20439	0.56732	0.938846	1.09073	0.260669	0.66894	1.10421
ENSG00000126070	AGO3	0.0146441	0.0532306	0.0391816	0.169251	1.09458	0.0109331	0.119994	1.09929	0.982364	1	-1.00431
ENSG00000134698	AGO4	0.000191815	0.00342048	0.000186195	0.00508175	-1.23006	0.0403362	0.235291	-1.11538	0.00937455	0.102886	-1.10282
ENSG00000204310	AGPAT1	1.91e-07	2.99e-05	8.6e-08	3.28e-05	-1.3142	2.07e-05	0.00590976	-1.21205	0.0244593	0.177558	-1.08428
ENSG00000169692	AGPAT2	0.327451	0.449571	0.500146	0.876853	1.09872	0.294111	0.683797	1.11703	0.950676	1	-1.01666
ENSG00000160216	AGPAT3	0.450781	0.56243	0.452328	0.830475	-1.06018	0.470844	0.863705	-1.05151	0.963551	1	-1.00824
ENSG00000026652	AGPAT4	0.0540117	0.127322	0.276777	0.621055	1.09063	0.0467049	0.25591	1.12657	0.653115	1	-1.03295
ENSG00000279355	AGPAT4-IT1	0.014912	0.0538644	0.987124	1	-1.02595	0.185532	0.538024	1.29652	0.025656	0.183001	-1.33016
ENSG00000155189	AGPAT5	0.363641	0.483463	0.519758	0.893637	-1.04607	0.965975	1	-1.00915	0.376103	0.802006	-1.03658
ENSG00000158669	AGPAT6	0.0712865	0.153566	0.282337	0.628201	1.06899	0.998572	1	1.00197	0.0627894	0.301873	1.06689
ENSG00000138678	AGPAT9	8.24e-05	0.00199887	0.29617	0.646233	-1.09194	0.000504708	0.024771	-1.22051	0.0115561	0.114166	1.11775
ENSG00000018510	AGPS	0.0760566	0.160442	0.097136	0.311469	-1.07948	0.0729753	0.323632	-1.07421	0.977321	1	-1.0049
ENSG00000188157	AGRN	0.0117037	0.0459083	0.84501	1	1.04906	0.054482	0.276008	1.19468	0.0577781	0.289314	-1.13882
ENSG00000135744	AGT	0.706129	0.776805	0.683219	1	1.05904	0.776218	1	1.04211	0.931431	1	1.01624
ENSG00000135049	AGTPBP1	0.300604	0.423158	0.687088	1	-1.04936	0.975751	1	1.01091	0.268281	0.678434	-1.06081
ENSG00000144891	AGTR1	0.183267	0.298171	0.172906	0.458912	-1.35845	0.515055	0.898872	-1.17981	0.413615	0.841841	-1.15142
ENSG00000180772	AGTR2	0.900018	0.926717	0.890538	1	-1.11958	0.929901	1	-1.08209	0.975451	1	-1.03465
ENSG00000177674	AGTRAP	0.0294434	0.0848515	0.0250096	0.125693	-1.22473	0.214089	0.578099	-1.12132	0.187266	0.557857	-1.09221
ENSG00000153207	AHCTF1	0.278529	0.400671	0.252495	0.586517	1.06157	0.365371	0.763093	1.04604	0.819186	1	1.01485
ENSG00000226121	AHCTF1P1	0.0319476	0.0897343	0.0469072	0.190898	1.30038	0.0295712	0.199511	1.28289	0.980488	1	1.01363
ENSG00000101444	AHCY	0.429519	0.543777	0.564148	0.932584	1.04574	0.395545	0.794684	1.05159	0.979061	1	-1.0056
ENSG00000168710	AHCYL1	0.9596	0.970909	0.99467	1	-1.00818	0.966516	1	-1.01831	0.981208	1	1.01005
ENSG00000158467	AHCYL2	0.00247201	0.0169516	0.0123632	0.0772974	1.16298	0.00162472	0.0446987	1.17641	0.939626	1	-1.01155
ENSG00000242529	AHCYP8	0.00711664	0.0332649	0.933021	1	1.0466	0.0577268	0.284497	1.2983	0.0289349	0.195983	-1.2405
ENSG00000126705	AHDC1	0.0499713	0.120875	0.0384878	0.167407	1.10642	0.129308	0.444292	1.07285	0.482552	0.908892	1.03128
ENSG00000135541	AHI1	0.209186	0.327235	0.628684	0.983203	1.04478	0.9608	1	-1.01139	0.180561	0.546724	1.05668
ENSG00000124942	AHNAK	0.227837	0.347145	0.204543	0.512207	1.17985	0.483208	0.873799	1.1034	0.538506	0.958888	1.06929
ENSG00000185567	AHNAK2	0.0402483	0.104565	0.0308564	0.144455	-1.27825	0.15664	0.490739	-1.16997	0.336654	0.761339	-1.09256
ENSG00000106546	AHR	0.00187294	0.0141768	0.351532	0.716888	-1.09517	0.531126	0.911665	1.06426	0.00128509	0.0324754	-1.16555
ENSG00000063438	AHRR	0.500238	0.607047	0.746994	1	1.05252	0.482503	0.873556	1.07415	0.896962	1	-1.02055
ENSG00000100591	AHSA1	4.37e-05	0.00133794	4.23e-05	0.00201627	1.63499	0.0215376	0.169015	1.29819	0.00441178	0.066894	1.25943
ENSG00000173209	AHSA2	0.238981	0.359352	0.888998	1	1.03016	0.341533	0.737361	1.08282	0.460394	0.888508	-1.05112
ENSG00000169877	AHSP	0.222704	0.341823	0.834458	1	-1.08275	0.812742	1	1.07799	0.203725	0.583345	-1.16719
ENSG00000186063	AIDA	0.00902019	0.0387071	0.00763514	0.0558116	1.16792	0.138029	0.460178	1.09	0.0978693	0.388362	1.07149
ENSG00000204472	AIF1	0.834025	0.876954	0.918841	1	-1.07222	0.999972	1	-1.00111	0.824575	1	-1.07103
ENSG00000126878	AIF1L	0.155717	0.265508	0.506526	0.883321	-1.09229	0.985569	1	1.01142	0.133204	0.463158	-1.10476
ENSG00000156709	AIFM1	0.155185	0.265009	0.880991	1	-1.02281	0.259623	0.640365	-1.06746	0.345634	0.77202	1.04366
ENSG00000042286	AIFM2	0.0249657	0.0756647	0.458659	0.836824	1.06235	0.781438	1	-1.0304	0.0185575	0.151403	1.09465
ENSG00000183773	AIFM3	0.979002	0.985081	0.978162	1	1.01257	0.991801	1	1.00675	0.988992	1	1.00578
ENSG00000146416	AIG1	0.0159273	0.0562542	0.0556653	0.213533	-1.11166	0.0113792	0.122366	-1.12421	0.924478	1	1.01129
ENSG00000249089	AIG1P1	0.0484756	0.118316	0.942736	1	1.05269	0.163286	0.502098	1.28814	0.121657	0.439927	-1.22367
ENSG00000112297	AIM1	0.00924035	0.0393599	0.0979891	0.313237	-1.29184	0.992884	1	-1.01247	0.00785888	0.0931284	-1.27593
ENSG00000163568	AIM2	0.870577	0.904231	0.85946	1	1.08089	0.926762	1	1.04982	0.951029	1	1.0296
ENSG00000164022	AIMP1	0.033373	0.092377	0.0290323	0.138731	-1.09892	0.0546695	0.276408	-1.07811	0.702784	1	-1.01931
ENSG00000106305	AIMP2	0.0758208	0.160096	0.243493	0.571906	-1.07474	0.0615445	0.295276	-1.09407	0.814003	1	1.01798
ENSG00000110711	AIP	0.00152908	0.0124673	0.00835981	0.0594007	1.15488	0.598864	0.959782	1.04164	0.00320973	0.0561217	1.10871
ENSG00000279330	AJ003147.11	0.618015	0.706667	0.628848	0.983281	-1.17813	0.623626	0.978479	-1.15712	0.986866	1	-1.01816
ENSG00000262521	AJ003147.8	0.0284589	0.0829267	0.0259018	0.128754	-1.56121	0.249294	0.626934	-1.27111	0.155272	0.501794	-1.22823
ENSG00000262668	AJ003147.9	0.00680367	0.0322732	0.0252729	0.126672	-1.43773	0.679274	1	-1.10775	0.011807	0.115783	-1.29789
ENSG00000276633	AJ011931.1	0.519718	0.624056	0.489023	0.867294	1.20393	0.690221	1	1.1249	0.797255	1	1.07026
ENSG00000235615	AJ239322.1	0.047805	0.117243	0.867991	1	1.07869	0.127719	0.440416	1.29314	0.152483	0.497801	-1.19881
ENSG00000276543	AJ271736.1	0.0537347	0.126958	0.715493	1	-1.16234	0.652126	0.996137	1.1619	0.0464748	0.256387	-1.35053
ENSG00000270726	AJ271736.10	0.961951	0.972604	0.958592	1	-1.05896	0.970915	1	-1.04313	0.993134	1	-1.01518
ENSG00000196581	AJAP1	0.137912	0.244192	0.126346	0.372792	1.22475	0.438541	0.83441	1.11881	0.375232	0.801459	1.09469
ENSG00000129474	AJUBA	0.0505866	0.121716	0.0876876	0.290144	-1.29293	0.684211	1	-1.09271	0.0855515	0.360997	-1.18323
ENSG00000106992	AK1	0.00154043	0.0125362	0.00196046	0.022318	-1.12171	0.149357	0.47945	-1.05645	0.0169938	0.144322	-1.06178
ENSG00000004455	AK2	0.528679	0.631453	0.633201	0.985529	-1.02969	0.960231	1	-1.00771	0.557134	0.973212	-1.02181
ENSG00000147853	AK3	0.00212897	0.0154394	0.00198778	0.0225197	1.17658	0.00422546	0.0720755	1.14348	0.621824	1	1.02895
ENSG00000230042	AK3P3	0.0442153	0.111281	0.763885	1	-1.10488	0.568298	0.939449	1.13615	0.0403518	0.236172	-1.25531
ENSG00000162433	AK4	0.460157	0.571433	0.453042	0.830902	1.05949	0.759063	1	1.03046	0.648982	1	1.02816
ENSG00000263535	AK4P1	0.089204	0.179085	0.0783593	0.268921	1.33537	0.132283	0.449459	1.25469	0.752451	1	1.0643
ENSG00000223621	AK4P4	0.0028341	0.01855	0.590995	0.955319	1.14613	0.0118419	0.125291	1.42719	0.0437842	0.247221	-1.24523
ENSG00000154027	AK5	0.207318	0.325247	0.964654	1	-1.03484	0.619031	0.975876	1.11689	0.224302	0.616605	-1.15581
ENSG00000273841	AK6	0.190645	0.306679	0.163072	0.442303	-1.07687	0.337627	0.73292	-1.05168	0.642798	1	-1.02395
ENSG00000140057	AK7	0.0431358	0.109339	0.694154	1	1.12451	0.0808079	0.341848	1.31587	0.217445	0.606003	-1.17017
ENSG00000165695	AK8	0.438589	0.552187	0.499129	0.876077	-1.13998	0.887688	1	-1.04889	0.515998	0.938519	-1.08684
ENSG00000155085	AK9	0.0290416	0.0841237	0.022926	0.118173	1.16445	0.0618897	0.295734	1.12166	0.574777	0.984872	1.03815
ENSG00000121057	AKAP1	0.199595	0.316732	0.357176	0.723787	-1.05864	0.950386	1	-1.01119	0.209523	0.593329	-1.04693
ENSG00000108599	AKAP10	0.00134022	0.0115026	0.000822715	0.0129451	1.13253	0.0170315	0.149772	1.08555	0.131823	0.460763	1.04328
ENSG00000023516	AKAP11	0.0299619	0.0858876	0.0563322	0.21495	1.10816	0.63078	0.98313	1.03652	0.0567109	0.286726	1.06912
ENSG00000131016	AKAP12	0.0254503	0.0767476	0.0871962	0.288886	1.15432	0.858021	1	1.03189	0.0309431	0.203318	1.11865
ENSG00000170776	AKAP13	0.624062	0.711739	0.674974	1	-1.06079	0.937725	1	-1.02125	0.681314	1	-1.03872
ENSG00000186471	AKAP14	0.0214551	0.068635	0.0481374	0.194591	1.4573	0.016744	0.148322	1.47342	0.993747	1	-1.01106
ENSG00000197976	AKAP17A	0.000238044	0.00392621	0.000166925	0.00473223	1.18061	0.0192714	0.158972	1.1016	0.0242824	0.177001	1.07172
ENSG00000241978	AKAP2	0.330797	0.452774	0.544425	0.915641	1.12889	0.300107	0.690862	1.16289	0.917341	1	-1.03013
ENSG00000111254	AKAP3	0.783661	0.838925	0.778065	1	1.07524	0.914179	1	1.03898	0.876077	1	1.03489
ENSG00000179841	AKAP5	0.36129	0.481455	0.327817	0.688231	1.18531	0.493543	0.880944	1.12651	0.78878	1	1.05219
ENSG00000151320	AKAP6	0.0367328	0.0984476	0.0503006	0.200275	1.11773	0.502066	0.88839	1.04776	0.0916998	0.374542	1.06679
ENSG00000118507	AKAP7	0.00248705	0.0170205	0.0015819	0.0195616	-1.2237	0.0164024	0.146839	-1.15118	0.233748	0.62961	-1.063
ENSG00000105127	AKAP8	1.39e-05	0.000671242	8.91e-06	0.000833761	1.3291	0.000137249	0.0133219	1.2426	0.189056	0.560276	1.06962
ENSG00000011243	AKAP8L	0.00462435	0.0254241	0.00328696	0.0312635	1.30333	0.0157314	0.143299	1.21878	0.406124	0.834713	1.06937
ENSG00000127914	AKAP9	0.767562	0.826502	0.998883	1	-1.00166	0.902588	1	1.0141	0.790757	1	-1.01578
ENSG00000166452	AKIP1	0.0686396	0.149881	0.0725821	0.255174	-1.09085	0.447506	0.843039	-1.04303	0.190727	0.563146	-1.04585
ENSG00000174574	AKIRIN1	0.287655	0.410045	0.452969	0.830898	1.04991	0.255186	0.634613	1.05821	0.952025	1	-1.00791
ENSG00000135334	AKIRIN2	0.0103727	0.0424001	0.00714257	0.0532316	1.10933	0.055749	0.27964	1.07181	0.266429	0.676191	1.03501
ENSG00000106948	AKNA	0.848265	0.887707	0.997204	1	1.00531	0.948245	1	-1.02055	0.856757	1	1.02596
ENSG00000117448	AKR1A1	0.00384936	0.0226464	0.00260748	0.0268174	-1.24262	0.0163605	0.146628	-1.17129	0.338333	0.762808	-1.0609
ENSG00000085662	AKR1B1	0.000496644	0.00620006	0.000373723	0.00792673	1.14573	0.00183658	0.0475713	1.11242	0.395041	0.824267	1.02994
ENSG00000187134	AKR1C1	0.000299593	0.0045315	0.000354347	0.00766903	1.74022	0.000557016	0.026217	1.60612	0.657837	1	1.0835
ENSG00000151632	AKR1C2	0.00614334	0.0303658	0.00456358	0.0393104	1.51228	0.081439	0.343677	1.27866	0.116471	0.429262	1.1827
ENSG00000196139	AKR1C3	0.00117889	0.0106257	0.000756404	0.0123424	1.50492	0.00675342	0.092014	1.34713	0.270221	0.681016	1.11712
ENSG00000151631	AKR1C6P	0.835391	0.87799	0.866903	1	1.09537	0.980841	1	1.03	0.857696	1	1.06346
ENSG00000165568	AKR1E2	0.373216	0.492155	0.505963	0.882636	1.14027	0.950155	1	1.03214	0.397517	0.826148	1.10476
ENSG00000053371	AKR7A2	0.801097	0.851802	0.783342	1	-1.03109	0.870006	1	-1.0206	0.937729	1	-1.01028
ENSG00000162482	AKR7A3	0.000416543	0.00554991	0.835501	1	1.04287	0.00866047	0.10572	1.21451	0.00485935	0.0705626	-1.16459
ENSG00000211454	AKR7L	0.00349437	0.0212681	0.0392902	0.169588	1.29579	0.00231564	0.0537502	1.37285	0.677767	1	-1.05947
ENSG00000142208	AKT1	0.000265641	0.00420432	0.000397565	0.00826528	-1.13116	0.0973442	0.378515	-1.05964	0.00503475	0.0720028	-1.06749
ENSG00000204673	AKT1S1	0.0246164	0.0749752	0.0563264	0.21495	1.12447	0.689003	1	1.03751	0.0415238	0.240696	1.08382
ENSG00000105221	AKT2	0.000736342	0.00791866	0.00190712	0.02201	-1.15314	0.27222	0.656835	-1.05767	0.00424027	0.0655586	-1.09026
ENSG00000117020	AKT3	0.3544	0.474854	0.471466	0.85014	1.04207	0.322233	0.716231	1.04572	0.987276	1	-1.0035
ENSG00000228939	AKT3-IT1	0.00521215	0.0273865	0.468423	0.847044	-1.25241	0.535448	0.915168	1.19735	0.00389442	0.0624455	-1.49957
ENSG00000166971	AKTIP	0.886045	0.916442	0.970892	1	1.00687	0.891754	1	1.01196	0.962785	1	-1.00506
ENSG00000279219	AL008723.1	0.0261348	0.0781662	0.0418383	0.176848	1.51306	0.528063	0.909329	1.17587	0.0619703	0.29954	1.28676
ENSG00000111780	AL021546.6	0.000782346	0.00822345	0.00194724	0.0222709	1.19318	0.266836	0.650311	1.07268	0.00460402	0.0684479	1.11233
ENSG00000279216	AL022328.1	0.00385045	0.0226464	0.0142695	0.08519	-1.21967	0.591155	0.954214	-1.06247	0.00814534	0.0955621	-1.14796
ENSG00000259869	AL022344.7	0.689244	0.764136	0.689157	1	-1.21421	0.704029	1	-1.18087	0.982055	1	-1.02823
ENSG00000277479	AL022345.10	0.507447	0.613155	0.567369	0.935174	1.22606	0.486213	0.87555	1.22505	0.999978	1	1.00082
ENSG00000272319	AL022345.7	0.00837248	0.0369459	0.00683376	0.0515825	1.58051	0.122188	0.430037	1.29554	0.103356	0.40039	1.21996
ENSG00000216901	AL022393.7	0.161631	0.27256	0.268024	0.60886	1.36078	0.884566	1	1.086	0.190574	0.562845	1.25303
ENSG00000280107	AL022393.9	0.00444316	0.0247321	0.00289962	0.02875	1.76938	0.0300796	0.201029	1.47102	0.22358	0.615783	1.20282
ENSG00000230319	AL022476.2	3.41e-05	0.00116194	2.33e-05	0.00141369	-1.41208	0.00776908	0.0992412	-1.22219	0.00980601	0.104912	-1.15537
ENSG00000276943	AL023284.1	0.00618322	0.0304958	0.337979	0.700433	-1.1273	0.712365	1	1.06068	0.00421706	0.0654373	-1.19571
ENSG00000276837	AL031431.1	0.0118418	0.0461706	0.0191733	0.103883	1.30733	0.416325	0.813276	1.11602	0.0381337	0.229297	1.17142
ENSG00000252124	AL031594.1	0.903893	0.929784	0.89828	1	1.08718	0.918073	1	1.06804	0.988644	1	1.01792
ENSG00000263770	AL031666.1	0.0349823	0.0954361	0.40667	0.780721	1.25065	0.0407526	0.236489	1.45659	0.373934	0.800703	-1.16466
ENSG00000279963	AL049872.1	0.62928	0.716304	0.865546	1	-1.05765	0.99064	1	1.01269	0.601261	1	-1.07108
ENSG00000276624	AL078621.1	0.116478	0.216367	0.989802	1	1.02367	0.322835	0.717031	1.24352	0.193142	0.566789	-1.21477
ENSG00000280448	AL078633.1	0.00838592	0.0369726	0.0121079	0.0763088	-1.15794	0.00868844	0.105961	-1.14379	0.926848	1	-1.01237
ENSG00000244676	AL109761.5	0.00552085	0.0284355	0.764276	1	1.12539	0.0281701	0.1942	1.47044	0.0423948	0.243512	-1.3066
ENSG00000278868	AL109927.1	0.0635566	0.14217	0.0766643	0.264963	-1.12405	0.0643558	0.301901	-1.11262	0.953788	1	-1.01027
ENSG00000221077	AL117190.1	0.0272434	0.0804793	0.155759	0.429409	-1.36743	0.987439	1	-1.02283	0.0244963	0.177629	-1.33692
ENSG00000266355	AL117334.1	0.000312076	0.0046637	0.600454	0.961638	-1.15842	0.165129	0.505067	1.27797	0.000331762	0.0141712	-1.48043
ENSG00000274555	AL118506.2	0.0724121	0.155127	0.401553	0.774129	1.26001	0.0708645	0.31856	1.4192	0.564736	0.977959	-1.12634
ENSG00000236854	AL121656.5	0.00552908	0.0284604	0.0425524	0.178962	-1.35488	0.891505	1	-1.05169	0.00617576	0.081197	-1.28829
ENSG00000265764	AL121932.1	0.0929071	0.184189	0.999647	1	1.00479	0.329376	0.724238	1.26839	0.143605	0.481869	-1.26234
ENSG00000265381	AL121987.1	0.0049187	0.0264757	0.00534415	0.0435797	1.38434	0.00711505	0.0946912	1.32134	0.76773	1	1.04768
ENSG00000264048	AL121992.1	0.0368773	0.0987049	0.150787	0.420117	1.44078	0.028148	0.194153	1.56201	0.801284	1	-1.08414
ENSG00000223134	AL122015.1	0.00397325	0.0230401	0.00308768	0.029913	1.403	0.0104514	0.117679	1.30213	0.500756	0.925351	1.07746
ENSG00000230805	AL132709.1	0.025866	0.0776489	0.406218	0.780237	-1.27349	0.840825	1	1.09774	0.0189869	0.153458	-1.39796
ENSG00000232018	AL132709.8	0.596475	0.689251	0.993792	1	-1.01783	0.837425	1	1.08685	0.620806	1	-1.10622
ENSG00000265441	AL132768.1	0.372792	0.491821	0.407363	0.781383	1.15752	0.815649	1	1.0632	0.48892	0.915027	1.08872
ENSG00000207765	AL132780.1	0.0339194	0.0934545	0.055607	0.213533	1.15562	0.583636	0.949283	1.05601	0.0707028	0.32263	1.09432
ENSG00000221470	AL132875.1	0.00662912	0.0317357	0.681871	1	-1.10392	0.370277	0.768658	1.15132	0.0061809	0.081197	-1.27097
ENSG00000277394	AL132988.1	0.0645261	0.143494	0.826858	1	-1.12009	0.568807	0.939844	1.18848	0.0618583	0.299396	-1.33121
ENSG00000276334	AL133243.1	0.0896519	0.179636	0.226114	0.54562	-1.14189	0.942658	1	-1.02345	0.0938016	0.37948	-1.11573
ENSG00000276517	AL133243.2	0.19177	0.307963	0.761809	1	-1.10077	0.85128	1	1.0673	0.168578	0.52543	-1.17485
ENSG00000279544	AL133243.4	0.0467542	0.115442	0.206418	0.514937	1.33905	0.0374996	0.226062	1.45422	0.740489	1	-1.08601
ENSG00000263448	AL133410.1	0.000233394	0.00387417	0.0185614	0.101558	-1.59295	0.997319	1	-1.01052	0.000178299	0.00932044	-1.57637
ENSG00000266800	AL135791.1	0.0502414	0.12123	0.0679589	0.244219	1.35208	0.0476116	0.257849	1.32798	0.977183	1	1.01815
ENSG00000264526	AL136123.1	0.0205737	0.0666709	0.816995	1	-1.08848	0.397294	0.796738	1.17398	0.0212394	0.164074	-1.27785
ENSG00000260669	AL136419.6	0.059018	0.135095	0.0824662	0.278265	-1.07009	0.594813	0.9566	-1.02739	0.118743	0.433824	-1.04156
ENSG00000216004	AL138921.1	0.278526	0.400671	0.925752	1	1.065	0.403898	0.803026	1.21073	0.472887	0.900221	-1.13683
ENSG00000274983	AL138994.1	0.268269	0.390001	0.461979	0.840574	-1.21263	0.978782	1	-1.02865	0.267547	0.677901	-1.17885
ENSG00000266700	AL139396.1	0.00102582	0.00971202	0.000670558	0.0114499	1.7777	0.00541027	0.0821297	1.53001	0.290968	0.709482	1.16189
ENSG00000221645	AL157791.1	0.00419726	0.0238271	0.840552	1	1.07279	0.0305959	0.202888	1.3258	0.0272869	0.18917	-1.23584
ENSG00000259052	AL157871.2	0.943201	0.958544	0.999586	1	-1.00138	0.968838	1	-1.0107	0.95697	1	1.0093
ENSG00000279392	AL158801.1	0.158729	0.269112	0.312109	0.668064	-1.13608	0.133708	0.452346	-1.16015	0.927878	1	1.02119
ENSG00000253017	AL160037.1	0.000297468	0.00450775	0.716622	1	-1.10417	0.115364	0.417408	1.25167	0.000394638	0.0157771	-1.38206
ENSG00000241781	AL161626.1	0.0116724	0.0458271	0.99322	1	-1.01716	0.156268	0.49037	1.28422	0.0220311	0.167359	-1.30626
ENSG00000258604	AL161668.5	0.641562	0.726593	0.629707	0.984025	1.14007	0.838998	1	1.07376	0.795961	1	1.06176
ENSG00000280315	AL161784.1	0.139623	0.246453	0.117336	0.353959	1.26235	0.243729	0.618397	1.18092	0.65692	1	1.06896
ENSG00000234648	AL162151.3	0.151687	0.261064	0.477803	0.856622	-1.07646	0.142328	0.468245	-1.11206	0.711421	1	1.03307
ENSG00000266264	AL162311.1	0.0105368	0.0428345	0.279925	0.625024	1.30901	0.0127089	0.129049	1.56214	0.27454	0.686922	-1.19338
ENSG00000279363	AL162426.1	0.00125626	0.0110489	0.0282558	0.136326	-1.49345	0.962203	1	-1.03686	0.0011522	0.0302678	-1.44037
ENSG00000222169	AL162590.1	0.603856	0.6953	0.729535	1	-1.09883	0.986549	1	-1.01736	0.609245	1	-1.08008
ENSG00000252324	AL163193.1	0.0707815	0.152948	0.268096	0.60886	-1.27424	0.995548	1	-1.01245	0.0635331	0.303927	-1.25857
ENSG00000277048	AL353644.10	0.13348	0.238615	0.139794	0.39905	1.57924	0.145243	0.472192	1.49057	0.927336	1	1.05949
ENSG00000279336	AL353662.2	0.0181793	0.0613261	0.577945	0.944147	-1.20939	0.6073	0.967441	1.17344	0.0144733	0.130754	-1.41915
ENSG00000266769	AL353751.1	0.0503877	0.121429	0.315253	0.672223	-1.29302	0.985999	1	1.02524	0.0402776	0.235916	-1.32565
ENSG00000278366	AL353763.1	0.000152192	0.00293652	0.952522	1	1.04514	0.00922861	0.110115	1.47755	0.00129697	0.0326485	-1.41374
ENSG00000279049	AL353898.1	0.912912	0.936387	0.918475	1	-1.05849	0.979416	1	-1.0251	0.938295	1	-1.03256
ENSG00000264641	AL354928.1	0.0113543	0.0449044	0.710461	1	-1.11955	0.41322	0.810125	1.17423	0.0105803	0.10938	-1.31461
ENSG00000221655	AL354978.1	0.0746025	0.158406	0.352751	0.718749	-1.22137	0.992701	1	1.01483	0.0617437	0.298974	-1.23949
ENSG00000265082	AL356213.1	0.252391	0.373473	0.223277	0.541445	1.40595	0.365325	0.763083	1.27864	0.757868	1	1.09956
ENSG00000279730	AL356585.3	0.474367	0.584377	0.757913	1	-1.10208	0.995088	1	1.01148	0.444277	0.872669	-1.11473
ENSG00000266816	AL356750.1	0.498689	0.605877	0.591388	0.955418	-1.19279	0.943235	1	-1.05313	0.539629	0.959757	-1.13261
ENSG00000266032	AL357515.1	0.897757	0.92505	0.951247	1	1.0299	0.890926	1	1.04032	0.986348	1	-1.01012
ENSG00000278899	AL358852.1	0.847678	0.887251	0.891842	1	1.07546	0.991434	1	1.01774	0.856441	1	1.05671
ENSG00000265488	AL359314.1	0.69579	0.768955	0.867736	1	1.10098	0.685683	1	1.14865	0.937152	1	-1.04329
ENSG00000264338	AL359973.1	0.00338795	0.0207869	0.581805	0.947076	-1.13403	0.374506	0.773844	1.16154	0.00290722	0.0530376	-1.31723
ENSG00000280316	AL365181.2	0.000333219	0.00483746	0.00254436	0.0263881	-1.26998	0.506326	0.892139	-1.072	0.000898014	0.0262045	-1.18469
ENSG00000279745	AL365202.1	0.183932	0.298817	0.999587	1	1.00517	0.450819	0.845287	1.22196	0.251733	0.655552	-1.21567
ENSG00000278136	AL390065.1	0.0476578	0.117	0.399957	0.77233	1.28189	0.0508865	0.267461	1.48993	0.45264	0.880622	-1.16229
ENSG00000264284	AL391380.1	0.0102851	0.0422038	0.999695	1	-1.00388	0.128595	0.442674	1.32629	0.0222586	0.168404	-1.33143
ENSG00000220981	AL391384.1	0.0468844	0.115674	0.51604	0.890805	-1.17873	0.823779	1	1.08152	0.0362753	0.2232	-1.27482
ENSG00000222309	AL391839.1	0.092165	0.183101	0.279874	0.624985	1.24781	0.0763211	0.331189	1.32221	0.812763	1	-1.05962
ENSG00000276364	AL442127.1	0.0355083	0.0964142	0.135514	0.391095	1.2741	0.0267754	0.189526	1.33609	0.831781	1	-1.04866
ENSG00000278371	AL442127.2	0.319335	0.44182	0.404369	0.777953	1.28299	0.292861	0.681808	1.29232	0.998181	1	-1.00728
ENSG00000266832	AL445464.1	0.117228	0.217402	0.125089	0.37024	1.44147	0.126391	0.437409	1.37962	0.930752	1	1.04483
ENSG00000234614	AL450992.2	0.0881277	0.177679	0.920593	1	-1.03975	0.512924	0.897496	1.10292	0.0948326	0.381574	-1.14676
ENSG00000264896	AL451006.1	0.0875857	0.177029	0.984062	1	1.02504	0.269459	0.653741	1.21932	0.159828	0.510378	-1.18954
ENSG00000263391	AL512428.1	0.0063329	0.0309116	0.803307	1	-1.10868	0.272203	0.656835	1.24981	0.00714007	0.0886659	-1.38564
ENSG00000238766	AL513185.1	0.00229244	0.0161708	0.68184	1	-1.11876	0.261369	0.643194	1.20462	0.00232526	0.0458046	-1.34768
ENSG00000266239	AL513327.1	0.10892	0.205957	0.982937	1	1.03177	0.298285	0.688809	1.26191	0.191043	0.563393	-1.22306
ENSG00000279871	AL513478.1	0.0101858	0.0419004	0.74663	1	-1.09056	0.368577	0.76662	1.15239	0.0100459	0.106314	-1.25675
ENSG00000279767	AL513523.2	0.00785015	0.0354844	0.0394256	0.169985	-1.13454	0.811476	1	-1.02831	0.0103952	0.10811	-1.1033
ENSG00000252817	AL590431.1	0.0859097	0.174594	0.318383	0.675327	1.29765	0.073989	0.326359	1.41776	0.730816	1	-1.09255
ENSG00000221297	AL590708.1	0.909228	0.933495	0.984885	1	1.01568	0.921085	1	1.03242	0.961192	1	-1.01648
ENSG00000274982	AL590708.2	0.574007	0.670489	0.544916	0.915953	1.09947	0.667526	1	1.07058	0.892891	1	1.02698
ENSG00000213018	AL590762.11	0.243281	0.363813	0.550793	0.921709	-1.20834	0.998572	1	1.00818	0.219679	0.60944	-1.21823
ENSG00000213706	AL590762.7	0.0233602	0.0724848	0.976819	1	1.02732	0.133303	0.45148	1.24921	0.0588186	0.291429	-1.21599
ENSG00000265597	AL590764.1	0.565522	0.663387	0.664551	1	-1.08218	0.964397	1	-1.02094	0.592579	0.995619	-1.05999
ENSG00000221324	AL590787.1	0.245259	0.365986	0.555175	0.925234	-1.20803	0.998284	1	1.00902	0.221292	0.612737	-1.21893
ENSG00000276942	AL591428.1	0.122889	0.224746	0.133693	0.387784	1.39349	0.129524	0.444616	1.34326	0.942619	1	1.0374
ENSG00000273748	AL592183.1	0.0302374	0.0863596	0.0308067	0.144305	1.80047	0.315684	0.708846	1.34382	0.12811	0.453368	1.33981
ENSG00000205424	AL592528.1	0.663455	0.743452	0.824126	1	-1.10137	0.999879	1	-1.00213	0.64736	1	-1.09903
ENSG00000264248	AL603831.1	0.272736	0.394795	0.243073	0.571179	1.17132	0.483925	0.874005	1.10476	0.631202	1	1.06025
ENSG00000277294	AL645608.1	0.00101015	0.00962517	0.00441617	0.0384107	1.48377	0.000693813	0.0295584	1.50131	0.988178	1	-1.01182
ENSG00000277346	AL662797.1	0.494125	0.601599	0.520982	0.894791	1.14547	0.489842	0.877997	1.13361	0.990958	1	1.01047
ENSG00000222894	AL662800.1	0.0385515	0.10182	0.0347195	0.15609	1.41095	0.27168	0.656244	1.2061	0.18845	0.559378	1.16984
ENSG00000276877	AL662801.1	0.806861	0.856441	0.967538	1	-1.01357	0.832171	1	-1.02847	0.912858	1	1.01471
ENSG00000184961	AL772307.1	3.43e-05	0.00116359	0.0499352	0.19931	-1.47419	0.723619	1	1.11754	1.77e-05	0.00187831	-1.64747
ENSG00000279561	AL845472.1	0.39377	0.511277	0.931656	1	1.03779	0.835119	1	-1.05363	0.38318	0.810407	1.09345
ENSG00000148218	ALAD	0.0106611	0.0431291	0.00851951	0.0601235	1.12034	0.0235993	0.177718	1.09254	0.56547	0.978735	1.02545
ENSG00000023330	ALAS1	0.871393	0.904753	0.861797	1	-1.03153	0.896301	1	-1.02377	0.97947	1	-1.00758
ENSG00000158578	ALAS2	0.150213	0.259286	0.129729	0.379727	-1.61398	0.230226	0.602103	-1.42937	0.729951	1	-1.12916
ENSG00000163631	ALB	0.0547881	0.128645	0.59285	0.956529	1.16561	0.0781111	0.335984	1.35172	0.318461	0.740821	-1.15967
ENSG00000170017	ALCAM	0.317194	0.439868	0.393881	0.766074	1.12543	0.292767	0.681739	1.12735	0.999536	1	-1.00171
ENSG00000161618	ALDH16A1	0.00908099	0.0388837	0.0532702	0.208105	-1.17551	0.880437	1	-1.02978	0.0104412	0.108418	-1.14151
ENSG00000059573	ALDH18A1	0.559938	0.658237	0.627401	0.982025	-1.03294	0.536002	0.915512	-1.03365	0.999503	1	1.00069
ENSG00000165092	ALDH1A1	0.00140558	0.0118594	0.198224	0.502352	-1.22146	0.00224932	0.0533582	-1.41821	0.120592	0.43763	1.16108
ENSG00000128918	ALDH1A2	0.934642	0.952271	0.928441	1	-1.06573	0.961247	1	-1.04183	0.97802	1	-1.02295
ENSG00000184254	ALDH1A3	0.536468	0.638228	0.614582	0.972702	-1.12775	0.509819	0.895078	-1.13303	0.998263	1	1.00468
ENSG00000137124	ALDH1B1	0.185924	0.301162	0.160647	0.43831	-1.14954	0.390486	0.789189	-1.09179	0.550998	0.968123	-1.0529
ENSG00000144908	ALDH1L1	0.0670839	0.147396	0.211858	0.524096	-1.2019	0.0533851	0.273381	-1.25153	0.835915	1	1.04129
ENSG00000250218	ALDH1L1-AS1	0.00174957	0.013579	0.00122159	0.0165399	-1.4807	0.00684832	0.0928677	-1.34495	0.368938	0.796736	-1.10093
ENSG00000246022	ALDH1L1-AS2	0.503366	0.609844	0.653363	0.997609	1.10835	0.47052	0.863649	1.12861	0.969279	1	-1.01828
ENSG00000136010	ALDH1L2	0.0295674	0.0851321	0.507561	0.883978	1.06611	0.757961	1	-1.0367	0.0225104	0.169666	1.10524
ENSG00000111275	ALDH2	0.394024	0.511478	0.406953	0.78107	1.07466	0.402599	0.80186	1.066	0.97339	1	1.00812
ENSG00000072210	ALDH3A2	0.00147098	0.012189	0.0012885	0.0171381	-1.16865	0.00341634	0.0657222	-1.13487	0.556607	0.972553	-1.02977
ENSG00000006534	ALDH3B1	0.00986558	0.0408923	0.0248292	0.12517	-1.4077	0.0075431	0.0975495	-1.4173	0.996448	1	1.00682
ENSG00000159423	ALDH4A1	0.0459596	0.114098	0.0385666	0.167665	-1.2243	0.0796795	0.33901	-1.16987	0.671937	1	-1.04653
ENSG00000112294	ALDH5A1	0.256521	0.377764	0.379005	0.749512	-1.05891	0.226418	0.596246	-1.06464	0.979697	1	1.00541
ENSG00000119711	ALDH6A1	0.584305	0.678787	0.994045	1	-1.0065	0.738647	1	-1.0416	0.675252	1	1.03488
ENSG00000164904	ALDH7A1	0.0990545	0.192713	0.145906	0.410801	-1.14345	0.725066	1	-1.04915	0.15408	0.500418	-1.08988
ENSG00000251400	ALDH7A1P1	0.0276369	0.0813175	0.294619	0.644394	-1.21864	0.952666	1	1.03517	0.020667	0.161159	-1.2615
ENSG00000118514	ALDH8A1	0.015731	0.0558031	0.0139155	0.0836156	1.5416	0.0269088	0.190106	1.41933	0.683652	1	1.08615
ENSG00000143149	ALDH9A1	0.120263	0.221336	0.411326	0.785972	-1.07406	0.109324	0.405112	-1.1053	0.712761	1	1.02908
ENSG00000149925	ALDOA	0.170296	0.283258	0.60889	0.96815	1.0352	0.945588	1	-1.01028	0.144268	0.482507	1.04584
ENSG00000136872	ALDOB	0.160402	0.270992	0.158733	0.434674	1.31103	0.539108	0.918094	1.14758	0.347906	0.774242	1.14243
ENSG00000109107	ALDOC	0.220993	0.339912	0.36872	0.738124	-1.17766	0.191505	0.545943	-1.20475	0.955178	1	1.023
ENSG00000033011	ALG1	0.00393601	0.0229512	0.00259413	0.026712	-1.24441	0.0201895	0.162772	-1.16744	0.28748	0.704521	-1.06593
ENSG00000139133	ALG10	0.151427	0.260738	0.766312	1	1.06202	0.800084	1	-1.04979	0.133242	0.463158	1.1149
ENSG00000175548	ALG10B	0.00110002	0.0101862	0.123693	0.367584	-1.09729	0.00134629	0.0406449	-1.16018	0.168762	0.525605	1.05732
ENSG00000253710	ALG11	0.248748	0.369495	0.219833	0.536201	1.1129	0.361051	0.758493	1.08028	0.756363	1	1.0302
ENSG00000182858	ALG12	0.0029246	0.0189331	0.06841	0.245228	1.10697	0.999963	1	1.00033	0.00225524	0.0451308	1.10661
ENSG00000101901	ALG13	0.0225399	0.070838	0.932837	1	-1.01438	0.294362	0.683921	1.05457	0.0291402	0.196946	-1.06974
ENSG00000172339	ALG14	0.312139	0.434928	0.84832	1	-1.03139	0.376869	0.776128	-1.06895	0.596199	0.998044	1.03642
ENSG00000189366	ALG1L	0.00847096	0.0372326	0.0673181	0.242521	-1.58	0.946416	1	-1.05861	0.00836688	0.0970199	-1.49252
ENSG00000254016	ALG1L10P	0.19637	0.313109	0.616425	0.973925	-1.12215	0.959513	1	1.0301	0.168584	0.52543	-1.15593
ENSG00000249889	ALG1L11P	0.7555	0.816635	0.754852	1	-1.11206	0.768245	1	-1.09497	0.985981	1	-1.01561
ENSG00000250794	ALG1L12P	0.134021	0.239285	0.173074	0.459075	-1.33601	0.706479	1	-1.11965	0.21441	0.601256	-1.19324
ENSG00000253981	ALG1L13P	0.00788298	0.0355832	0.00615544	0.0480573	-1.99823	0.105153	0.395994	-1.49367	0.113654	0.422785	-1.3378
ENSG00000238278	ALG1L6P	0.00127393	0.011159	0.000777723	0.0125092	-1.82815	0.0113587	0.122253	-1.51625	0.182653	0.550184	-1.20571
ENSG00000227620	ALG1L8P	2.02e-05	0.000844505	0.000159021	0.00461713	-2.02735	0.238787	0.611966	-1.27702	0.000149474	0.00826345	-1.58756
ENSG00000248671	ALG1L9P	0.0426285	0.108479	0.0324528	0.149834	-1.39592	0.115879	0.41864	-1.26115	0.464619	0.892314	-1.10686
ENSG00000119523	ALG2	0.00535707	0.0278856	0.00439379	0.0382932	1.20191	0.104675	0.394939	1.1087	0.0799293	0.347428	1.08407
ENSG00000214160	ALG3	0.127706	0.231	0.474387	0.853213	-1.05308	0.122934	0.43155	-1.08002	0.656757	1	1.02558
ENSG00000120697	ALG5	0.0246627	0.0750621	0.0264603	0.130679	-1.15939	0.319111	0.712875	-1.07504	0.104384	0.402389	-1.07846
ENSG00000088035	ALG6	0.00564926	0.0288051	0.00521076	0.0429722	-1.22351	0.140251	0.464542	-1.11319	0.0622084	0.300137	-1.09911
ENSG00000159063	ALG8	0.107098	0.203481	0.088193	0.291332	-1.11656	0.275638	0.661308	-1.07304	0.469882	0.897065	-1.04055
ENSG00000086848	ALG9	0.0208808	0.0673966	0.023316	0.119332	-1.08292	0.025041	0.18337	-1.07207	0.864014	1	-1.01012
ENSG00000171094	ALK	0.262499	0.384003	0.369584	0.739012	1.22058	0.233682	0.605889	1.23737	0.988937	1	-1.01376
ENSG00000100601	ALKBH1	0.253815	0.374804	0.727068	1	-1.03235	0.929843	1	1.0135	0.223218	0.615374	-1.04629
ENSG00000189046	ALKBH2	0.901639	0.927945	0.999074	1	-1.00198	0.944408	1	-1.01384	0.926067	1	1.01183
ENSG00000166199	ALKBH3	0.0314452	0.0887557	0.0260936	0.129361	1.16368	0.205152	0.565871	1.09127	0.207642	0.589737	1.06635
ENSG00000244926	ALKBH3-AS1	0.0306188	0.0871156	0.0236181	0.120496	1.34606	0.0713583	0.319961	1.24489	0.533952	0.954978	1.08127
ENSG00000160993	ALKBH4	0.238073	0.358277	0.428338	0.804604	1.06601	0.975529	1	1.00965	0.238257	0.636792	1.05582
ENSG00000091542	ALKBH5	2.5e-05	0.000958658	5.42e-05	0.00236331	1.25629	0.0661446	0.306304	1.10821	0.000790617	0.0243829	1.13361
ENSG00000239382	ALKBH6	0.0862524	0.175054	0.07916	0.271007	-1.12189	0.117205	0.421016	-1.09761	0.801754	1	-1.02212
ENSG00000125652	ALKBH7	0.741439	0.805532	0.88732	1	1.03266	0.731612	1	1.04696	0.94973	1	-1.01385
ENSG00000137760	ALKBH8	0.382189	0.50055	0.395991	0.768278	1.06998	0.772361	1	1.03191	0.533839	0.954973	1.03689
ENSG00000151360	ALLC	0.203475	0.321087	0.681856	1	1.14684	0.224417	0.593563	1.27129	0.600841	1	-1.10852
ENSG00000116127	ALMS1	0.213501	0.331794	0.979921	1	1.01411	0.591733	0.954613	-1.06503	0.240356	0.640357	1.08005
ENSG00000230002	ALMS1-IT1	0.405652	0.522388	0.99049	1	1.02436	0.602756	0.963043	1.16755	0.516135	0.938535	-1.13979
ENSG00000163016	ALMS1P	0.540036	0.64145	0.538657	0.910509	1.20651	0.817769	1	1.09885	0.696198	1	1.09797
ENSG00000108839	ALOX12	0.340239	0.46149	0.450655	0.828517	1.09546	0.309063	0.700656	1.10275	0.99003	1	-1.00666
ENSG00000215067	ALOX12-AS1	0.00122395	0.0108606	0.00182513	0.0213643	1.18091	0.171864	0.516481	1.07897	0.0116934	0.115061	1.09448
ENSG00000179477	ALOX12B	0.00648845	0.0313632	0.00498253	0.041727	-1.44667	0.092989	0.368939	-1.24022	0.10741	0.409187	-1.16646
ENSG00000262943	ALOX12P2	0.124035	0.226238	0.507571	0.883978	1.18519	0.12478	0.434442	1.30254	0.610047	1	-1.09902
ENSG00000179593	ALOX15B	0.0164954	0.0575941	0.0351232	0.157333	1.71449	0.0131805	0.131152	1.72141	0.999546	1	-1.00404
ENSG00000012779	ALOX5	0.639891	0.725167	0.838807	1	1.07441	0.998451	1	-1.00596	0.61627	1	1.08082
ENSG00000132965	ALOX5AP	0.394267	0.511665	0.366999	0.736042	1.25806	0.478123	0.869663	1.18955	0.867928	1	1.0576
ENSG00000179148	ALOXE3	0.00968434	0.0404536	0.00686198	0.0517202	-1.37815	0.0752386	0.328969	-1.2236	0.189725	0.561638	-1.12631
ENSG00000163295	ALPI	0.0188339	0.0627427	0.853913	1	1.07635	0.0728547	0.323472	1.30655	0.0799919	0.347525	-1.21387
ENSG00000073331	ALPK1	0.0242382	0.0742759	0.999314	1	-1.00357	0.193129	0.5484	1.16764	0.0444186	0.248906	-1.1718
ENSG00000136383	ALPK3	0.00780136	0.0353316	0.341334	0.704289	1.16054	0.0119465	0.125608	1.31082	0.18563	0.555454	-1.12948
ENSG00000162551	ALPL	0.395758	0.512879	0.895815	1	1.05071	0.87886	1	-1.04842	0.374006	0.800703	1.10158
ENSG00000003393	ALS2	0.018864	0.0628266	0.0721675	0.254427	-1.14196	0.0135111	0.132933	-1.16298	0.887233	1	1.01841
ENSG00000178038	ALS2CL	0.0917194	0.182468	0.892235	1	-1.03613	0.557954	0.931318	1.07358	0.0936574	0.379074	-1.11237
ENSG00000155749	ALS2CR12	0.0617965	0.139642	0.0487818	0.196369	1.48635	0.198783	0.55653	1.28932	0.393108	0.822017	1.15281
ENSG00000156150	ALX3	0.990447	0.993142	0.999728	1	1.00169	0.997252	1	-1.00474	0.990756	1	1.00644
ENSG00000052850	ALX4	0.0299924	0.0859463	0.87955	1	1.07803	0.101792	0.389214	1.32645	0.104533	0.402649	-1.23044
ENSG00000183684	ALYREF	0.0106064	0.0430096	0.0332141	0.151669	1.14805	0.682332	1	1.04108	0.0182391	0.150067	1.10275
ENSG00000242110	AMACR	0.383547	0.501808	0.937157	1	1.03056	0.820705	1	-1.04746	0.375929	0.802006	1.07947
ENSG00000110497	AMBRA1	0.00937448	0.0396641	0.983648	1	-1.0054	0.089597	0.360427	-1.05984	0.0272245	0.188838	1.05415
ENSG00000123505	AMD1	0.00204937	0.0150954	0.00134586	0.0176775	1.23083	0.0102774	0.116422	1.16321	0.298547	0.718724	1.05814
ENSG00000139344	AMDHD1	7.01e-06	0.000431519	0.000342169	0.00751415	1.51655	0.571918	0.941859	1.0987	1.68e-05	0.00181309	1.38031
ENSG00000162066	AMDHD2	4.25e-07	5.52e-05	1.49e-06	0.000250161	-1.45043	0.0257472	0.185406	-1.17908	4.27e-05	0.00342559	-1.23014
ENSG00000184675	AMER1	0.677361	0.754116	0.925606	1	-1.01816	0.703101	1	-1.03453	0.866911	1	1.01607
ENSG00000165566	AMER2	0.651278	0.73355	0.78773	1	1.02433	0.625933	0.979609	1.0302	0.96868	1	-1.00573
ENSG00000178171	AMER3	2.1e-06	0.000185463	1.27e-06	0.000229688	-1.74771	3.42e-05	0.00727509	-1.52703	0.128175	0.453449	-1.14451
ENSG00000159461	AMFR	0.0448724	0.112357	0.0344226	0.155381	1.08902	0.156628	0.490739	1.057	0.370403	0.797924	1.03029
ENSG00000104899	AMH	0.611476	0.701334	0.618853	0.975952	1.16804	0.620675	0.97645	1.1464	0.983673	1	1.01888
ENSG00000160593	AMICA1	0.617662	0.706336	0.88404	1	-1.07512	0.631186	0.983138	-1.13166	0.864753	1	1.05258
ENSG00000181754	AMIGO1	0.000356811	0.00506371	0.00717989	0.0534329	-1.20287	0.000204656	0.0161302	-1.24229	0.691221	1	1.03277
ENSG00000139211	AMIGO2	0.000567496	0.00670555	0.000490719	0.0094317	1.74684	0.0489718	0.261264	1.35479	0.0213333	0.164524	1.28938
ENSG00000176020	AMIGO3	0.00150437	0.0123317	0.00109683	0.0154056	-1.26158	0.00523514	0.08027	-1.19578	0.407134	0.835604	-1.05502
ENSG00000101935	AMMECR1	0.0170848	0.0590159	0.0125728	0.0780995	-1.28076	0.106105	0.398015	-1.16748	0.227233	0.620766	-1.09703
ENSG00000144233	AMMECR1L	0.956918	0.969179	0.999783	1	-1.00082	0.983316	1	1.00637	0.961467	1	-1.00719
ENSG00000166126	AMN	0.145708	0.253906	0.123723	0.367623	-1.08863	0.240474	0.614468	-1.06363	0.687728	1	-1.0235
ENSG00000151743	AMN1	0.227587	0.346886	0.378698	0.749247	1.05753	0.197703	0.554828	1.06604	0.953655	1	-1.00805
ENSG00000126016	AMOT	0.0885522	0.17819	0.237888	0.562976	1.11946	0.0715612	0.320456	1.14531	0.8693	1	-1.02309
ENSG00000166025	AMOTL1	0.771831	0.829859	0.751853	1	-1.04826	0.844152	1	-1.03255	0.933238	1	-1.01521
ENSG00000114019	AMOTL2	0.083652	0.171389	0.0772563	0.266386	-1.13974	0.37693	0.776192	-1.07329	0.27598	0.688371	-1.06192
ENSG00000116337	AMPD2	0.0155673	0.0554057	0.0112145	0.0723126	1.13831	0.0907926	0.363349	1.0863	0.242377	0.643032	1.04788
ENSG00000133805	AMPD3	0.424462	0.539245	0.411623	0.78625	-1.09146	0.718068	1	-1.04817	0.638228	1	-1.04131
ENSG00000078053	AMPH	0.00893281	0.038467	0.989594	1	1.00782	0.144947	0.47158	-1.09879	0.017025	0.144399	1.10738
ENSG00000145020	AMT	0.0141137	0.0519136	0.0104077	0.0688923	-1.199	0.102513	0.390095	-1.11848	0.197892	0.575218	-1.07199
ENSG00000187733	AMY1C	0.0142609	0.0523075	0.959827	1	1.04918	0.0940738	0.371529	1.3842	0.0438306	0.247321	-1.31931
ENSG00000240038	AMY2B	0.848314	0.887722	0.980723	1	-1.01543	0.977424	1	1.01474	0.839358	1	-1.0304
ENSG00000174945	AMZ1	0.938137	0.954873	0.993486	1	1.00951	0.951022	1	1.02344	0.968317	1	-1.01379
ENSG00000196704	AMZ2	5.71e-06	0.00037184	2.74e-05	0.00157474	1.13976	0.0992943	0.382712	1.05369	0.000120897	0.00728978	1.08169
ENSG00000214174	AMZ2P1	0.52756	0.630698	0.524983	0.898584	1.04749	0.551121	0.927567	1.04014	0.96543	1	1.00707
ENSG00000153107	ANAPC1	0.209073	0.327148	0.271628	0.613947	-1.06557	0.805975	1	-1.02294	0.281022	0.695859	-1.04167
ENSG00000164162	ANAPC10	0.970926	0.979311	0.968835	1	-1.00874	0.976128	1	-1.00673	0.996086	1	-1.002
ENSG00000213735	ANAPC10P1	0.00445221	0.0247612	0.982621	1	-1.03208	0.114477	0.415827	1.36734	0.00900295	0.100828	-1.41121
ENSG00000141552	ANAPC11	0.0144043	0.0526541	0.0146787	0.0868527	1.16918	0.241093	0.615283	1.08227	0.0848527	0.359135	1.0803
ENSG00000129055	ANAPC13	0.000134933	0.00270157	0.000214015	0.00557126	-1.20379	0.000202074	0.0161302	-1.1785	0.755665	1	-1.02146
ENSG00000110200	ANAPC15	0.000544967	0.006569	0.00510386	0.04236	-1.17885	0.63595	0.986296	-1.04248	0.00106016	0.028753	-1.13081
ENSG00000166295	ANAPC16	0.00273649	0.0181277	0.0161153	0.0924847	1.12494	0.709539	1	1.02988	0.0044752	0.0674218	1.09231
ENSG00000233673	ANAPC1P1	0.0872372	0.176455	0.362298	0.729821	-1.37384	0.996443	1	1.01666	0.073623	0.330989	-1.39673
ENSG00000176248	ANAPC2	0.000196529	0.00346302	0.000668166	0.0114276	-1.15672	0.231112	0.602943	-1.05766	0.00142402	0.034523	-1.09366
ENSG00000053900	ANAPC4	0.00956764	0.0401609	0.168969	0.4517	-1.11107	0.97464	1	1.01114	0.00692076	0.0867706	-1.12344
ENSG00000089053	ANAPC5	9.58e-05	0.00220624	0.0248918	0.125271	-1.14078	0.965125	1	1.01127	5.88e-05	0.00440477	-1.15363
ENSG00000196510	ANAPC7	0.0453036	0.113085	0.0438954	0.182566	-1.11039	0.0598795	0.290959	-1.0915	0.816277	1	-1.0173
ENSG00000214274	ANG	0.506125	0.612214	0.853721	1	1.0613	0.529153	0.910223	1.11131	0.800072	1	-1.04712
ENSG00000013523	ANGEL1	0.299916	0.422391	0.411091	0.785697	-1.07816	0.91354	1	-1.02132	0.338724	0.763231	-1.05565
ENSG00000174606	ANGEL2	0.00892681	0.0384603	0.00625668	0.048595	-1.19416	0.032382	0.208636	-1.13633	0.378957	0.805278	-1.05089
ENSG00000154188	ANGPT1	0.0599056	0.136608	0.0491413	0.197113	1.318	0.241847	0.616335	1.18058	0.317253	0.739258	1.1164
ENSG00000091879	ANGPT2	0.030381	0.0866673	0.0286401	0.13754	1.61421	0.0435416	0.245079	1.48597	0.772766	1	1.0863
ENSG00000116194	ANGPTL1	0.070686	0.152839	0.947634	1	-1.05928	0.434769	0.831196	1.22223	0.0827641	0.354216	-1.29469
ENSG00000136859	ANGPTL2	0.213676	0.331931	0.358951	0.725795	-1.11003	0.184642	0.537098	-1.12595	0.955677	1	1.01434
ENSG00000167772	ANGPTL4	0.553626	0.652711	0.803794	1	1.12431	0.544376	0.9221	1.18865	0.890329	1	-1.05723
ENSG00000130812	ANGPTL6	0.11621	0.216066	0.477555	0.856516	1.05902	0.114289	0.415607	1.09117	0.622095	1	-1.03036
ENSG00000171819	ANGPTL7	0.0301581	0.0862021	0.0223283	0.115878	-1.44134	0.097253	0.378274	-1.28515	0.404534	0.833085	-1.12153
ENSG00000029534	ANK1	0.0214045	0.0684902	0.968203	1	-1.01847	0.120994	0.428015	-1.14088	0.0576628	0.289023	1.12019
ENSG00000145362	ANK2	0.0485315	0.118375	0.904306	1	-1.01631	0.143058	0.469461	-1.06534	0.138682	0.473374	1.04824
ENSG00000151150	ANK3	0.949411	0.963306	0.952797	1	-1.01421	0.948845	1	-1.01305	0.999261	1	-1.00114
ENSG00000151687	ANKAR	0.000129741	0.0026363	8.21e-05	0.00303052	1.39611	0.0102905	0.116512	1.22298	0.0257208	0.183261	1.14157
ENSG00000166839	ANKDD1A	0.000383522	0.00529713	0.000223907	0.0057269	1.24067	0.00918998	0.109891	1.15022	0.0770112	0.339467	1.07864
ENSG00000189045	ANKDD1B	0.129747	0.233633	0.125328	0.370694	1.43929	0.156637	0.490739	1.35424	0.869932	1	1.0628
ENSG00000132623	ANKEF1	0.000707629	0.00771131	0.0117494	0.0747029	1.22623	0.841235	1	1.03542	0.000873083	0.0257126	1.18428
ENSG00000185722	ANKFY1	0.147674	0.256371	0.223546	0.54177	-1.05996	0.82151	1	-1.01867	0.193818	0.567897	-1.04053
ENSG00000154122	ANKH	0.0152373	0.0545529	0.192412	0.492426	1.05464	0.983943	1	-1.00463	0.0114297	0.113751	1.05952
ENSG00000131503	ANKHD1	0.113995	0.212898	0.878314	1	-1.01658	0.618491	0.975736	1.02836	0.112223	0.418724	-1.04542
ENSG00000254996	ANKHD1-EIF4EBP3	0.165334	0.277246	0.971125	1	-1.00734	0.554568	0.929535	1.02944	0.186791	0.557255	-1.03699
ENSG00000001629	ANKIB1	0.00264539	0.0177464	0.0213506	0.112271	1.08419	0.00167512	0.0453496	1.0974	0.810424	1	-1.01218
ENSG00000160117	ANKLE1	0.0414351	0.106514	0.21535	0.529356	1.13798	0.0339292	0.214303	1.18615	0.686567	1	-1.04232
ENSG00000176915	ANKLE2	0.808777	0.857878	0.840523	1	-1.02091	0.796486	1	-1.02112	0.999959	1	1.00021
ENSG00000144504	ANKMY1	7.63e-05	0.0019248	0.000180894	0.00500111	-1.38323	0.112517	0.411937	-1.15053	0.001294	0.032637	-1.20225
ENSG00000106524	ANKMY2	0.715175	0.784559	0.811138	1	-1.03286	0.991131	1	-1.0059	0.719145	1	-1.0268
ENSG00000164331	ANKRA2	0.0174227	0.0597799	0.0124186	0.0774347	-1.23178	0.0781028	0.335984	-1.14919	0.307466	0.728519	-1.07187
ENSG00000088448	ANKRD10	4.14e-07	5.42e-05	1.85e-07	5.85e-05	1.35321	8.98e-05	0.0111326	1.22401	0.0124398	0.119238	1.10555
ENSG00000229152	ANKRD10-IT1	0.587708	0.681766	0.923545	1	1.0489	0.636425	0.9867	1.1058	0.795178	1	-1.05426
ENSG00000167522	ANKRD11	0.000100404	0.00226765	5.87e-05	0.00246937	1.1911	0.00636307	0.0897925	1.11522	0.0324449	0.208432	1.06805
ENSG00000101745	ANKRD12	0.01167	0.0458245	0.00888854	0.0621024	1.14298	0.0293659	0.198881	1.1067	0.510441	0.93351	1.03279
ENSG00000076513	ANKRD13A	0.130493	0.234634	0.141861	0.40344	-1.07128	0.578978	0.946711	-1.03244	0.264284	0.673517	-1.03762
ENSG00000198720	ANKRD13B	0.00220864	0.0157787	0.786724	1	-1.02852	0.194933	0.55083	1.06738	0.00269611	0.0505823	-1.09782
ENSG00000118454	ANKRD13C	0.511181	0.616604	0.909751	1	-1.014	0.924564	1	1.01123	0.486554	0.91224	-1.02539
ENSG00000172932	ANKRD13D	0.0180208	0.0610136	0.251933	0.585758	1.07195	0.017968	0.154314	1.11173	0.407636	0.836103	-1.03711
ENSG00000134461	ANKRD16	0.0175684	0.0601101	0.0174138	0.0972443	1.12822	0.246957	0.623537	1.06375	0.0997553	0.39278	1.0606
ENSG00000132466	ANKRD17	0.0564021	0.131086	0.050668	0.20119	1.09729	0.30894	0.700622	1.05231	0.235033	0.631692	1.04274
ENSG00000180071	ANKRD18A	0.280662	0.402891	0.29258	0.641658	1.40604	0.70448	1	1.17335	0.440824	0.869441	1.19831
ENSG00000230453	ANKRD18B	0.062549	0.140644	0.0661517	0.239885	-1.24178	0.433419	0.829777	-1.11082	0.180846	0.547267	-1.11789
ENSG00000159712	ANKRD18CP	0.550731	0.650243	0.563666	0.93224	-1.1299	0.854268	1	-1.05799	0.675571	1	-1.06797
ENSG00000226435	ANKRD18DP	0.0642114	0.143006	0.994613	1	-1.01424	0.324112	0.717895	1.19858	0.0931018	0.377978	-1.21565
ENSG00000217165	ANKRD18EP	0.675514	0.752997	0.672976	1	-1.15063	0.877233	1	-1.07369	0.796657	1	-1.07166
ENSG00000187984	ANKRD19P	0.979902	0.985727	0.998156	1	1.00456	0.984528	1	1.01174	0.989412	1	-1.00714
ENSG00000165887	ANKRD2	0.707699	0.778202	0.835874	1	1.0782	0.687121	1	1.10098	0.96792	1	-1.02113
ENSG00000215559	ANKRD20A11P	0.908687	0.933124	0.954934	1	-1.08481	0.90204	1	-1.1134	0.98896	1	1.02636
ENSG00000249493	ANKRD20A18P	0.0835709	0.171264	0.611135	0.969935	1.19868	0.107751	0.401749	1.40894	0.398947	0.827518	-1.17541
ENSG00000236816	ANKRD20A7P	0.0204079	0.0663078	0.676897	1	-1.27788	0.528063	0.909329	1.31925	0.0176882	0.147466	-1.68585
ENSG00000152766	ANKRD22	0.0471546	0.11612	0.958701	1	-1.05403	0.35539	0.753088	1.25989	0.0599711	0.294525	-1.32796
ENSG00000163126	ANKRD23	0.00741846	0.0342131	0.00566446	0.0453297	1.13962	0.0191967	0.158786	1.10546	0.502738	0.927295	1.0309
ENSG00000089847	ANKRD24	0.192028	0.308273	0.760914	1	1.09346	0.85234	1	-1.0621	0.168742	0.525605	1.16136
ENSG00000107890	ANKRD26	0.548069	0.648046	0.691484	1	-1.0374	0.986065	1	-1.00633	0.55164	0.968573	-1.03088
ENSG00000229427	ANKRD26P4	0.0013276	0.0114283	0.867248	1	-1.07116	0.123841	0.433462	1.26413	0.00206612	0.0429939	-1.35408
ENSG00000105186	ANKRD27	0.717904	0.786721	0.935449	1	1.0126	0.740299	1	1.02376	0.886651	1	-1.01102
ENSG00000206560	ANKRD28	0.00587664	0.0295516	0.0067767	0.0512562	-1.15051	0.211811	0.574519	-1.07027	0.0416751	0.241089	-1.07497
ENSG00000154065	ANKRD29	0.438306	0.551884	0.596228	0.958901	1.11687	0.404294	0.803322	1.13801	0.965366	1	-1.01893
ENSG00000133302	ANKRD32	0.0196784	0.0646925	0.0994137	0.316076	-1.11795	0.014312	0.136899	-1.14406	0.788505	1	1.02335
ENSG00000164236	ANKRD33B	0.0138614	0.0513131	0.441069	0.817578	1.2327	0.0226026	0.173693	1.49564	0.195037	0.570436	-1.2133
ENSG00000272031	ANKRD34A	0.000605076	0.00700688	0.0533735	0.208351	-1.13492	0.000537119	0.0258402	-1.20027	0.254116	0.659514	1.05758
ENSG00000235711	ANKRD34C	0.00248443	0.0170182	0.0031998	0.0306368	1.38883	0.181739	0.532465	1.16778	0.0216622	0.166073	1.18928
ENSG00000198483	ANKRD35	0.0558655	0.130329	0.146583	0.411842	-1.08367	0.886197	1	-1.01779	0.064862	0.30773	-1.06473
ENSG00000135976	ANKRD36	0.898471	0.925528	0.989576	1	1.01138	0.919958	1	1.02858	0.946665	1	-1.01701
ENSG00000196912	ANKRD36B	0.572086	0.669089	0.978134	1	1.02394	0.690994	1	1.08926	0.701429	1	-1.06379
ENSG00000214262	ANKRD36BP1	0.0886861	0.178432	0.157612	0.432577	1.29039	0.0734359	0.32471	1.3078	0.987839	1	-1.01349
ENSG00000174501	ANKRD36C	0.984644	0.989031	0.991989	1	-1.00814	0.999937	1	-1.00063	0.984015	1	-1.0075
ENSG00000186352	ANKRD37	0.0943442	0.186317	0.0787742	0.269988	1.31558	0.162403	0.500925	1.22629	0.669739	1	1.07281
ENSG00000213337	ANKRD39	0.00120964	0.0107732	0.00405148	0.0361483	1.1575	0.400239	0.800448	1.0529	0.00431998	0.0661514	1.09934
ENSG00000154945	ANKRD40	0.0393373	0.103118	0.247826	0.578918	1.10714	0.0339944	0.214611	1.15151	0.61019	1	-1.04008
ENSG00000137494	ANKRD42	0.978553	0.984744	0.978593	1	1.01099	0.993239	1	1.00541	0.98703	1	1.00555
ENSG00000065413	ANKRD44	5.79e-05	0.00159331	0.0146691	0.086816	-1.1755	0.992441	1	1.00595	3.8e-05	0.00317558	-1.1825
ENSG00000236977	ANKRD44-IT1	0.000325342	0.00478743	0.118867	0.357165	-1.39448	0.717588	1	1.12171	0.000185123	0.00957106	-1.56419
ENSG00000183831	ANKRD45	0.429755	0.543959	0.417063	0.791859	1.14324	0.472108	0.864888	1.11556	0.932783	1	1.02481
ENSG00000186106	ANKRD46	0.00791206	0.0356772	0.801566	1	1.02671	0.295937	0.685827	-1.05636	0.00869909	0.0991312	1.08457
ENSG00000168876	ANKRD49	0.0173595	0.0596148	0.0863514	0.286967	1.11597	0.0124435	0.128233	1.1396	0.806764	1	-1.02117
ENSG00000151458	ANKRD50	0.567867	0.665356	0.57581	0.942883	1.05153	0.577817	0.945965	1.04518	0.981206	1	1.00607
ENSG00000139645	ANKRD52	6.4e-05	0.00171035	6.45e-05	0.00258163	-1.27246	0.0275827	0.192248	-1.1348	0.00490828	0.0708584	-1.1213
ENSG00000144031	ANKRD53	0.989024	0.992046	0.993355	1	-1.01024	0.987925	1	-1.01221	0.999427	1	1.00195
ENSG00000100124	ANKRD54	0.00636957	0.0310141	0.00604529	0.0474954	1.13125	0.155582	0.489605	1.06687	0.062486	0.300805	1.06034
ENSG00000164512	ANKRD55	0.699803	0.772139	0.730806	1	-1.12611	0.939866	1	-1.04765	0.760867	1	-1.0749
ENSG00000135299	ANKRD6	0.540647	0.64199	0.635601	0.986286	1.06054	0.51093	0.895817	1.06523	0.993968	1	-1.00443
ENSG00000157999	ANKRD61	0.292004	0.414348	0.869929	1	-1.07959	0.835841	1	1.07968	0.272455	0.684348	-1.1656
ENSG00000230778	ANKRD63	0.00309876	0.0197019	0.999242	1	1.0066	0.0667224	0.308228	1.42083	0.00911927	0.101693	-1.41151
ENSG00000235098	ANKRD65	0.349882	0.47062	0.474482	0.85331	1.10282	0.317103	0.710373	1.11336	0.983443	1	-1.00956
ENSG00000156381	ANKRD9	0.0106224	0.0430475	0.00775604	0.0564453	1.16918	0.0313676	0.205831	1.12265	0.448758	0.87735	1.04144
ENSG00000064999	ANKS1A	0.0555743	0.129884	0.126482	0.372997	1.12022	0.0435466	0.245079	1.13192	0.959324	1	-1.01044
ENSG00000185046	ANKS1B	0.0171226	0.0590971	0.0218353	0.114165	1.12374	0.018424	0.155582	1.11101	0.914978	1	1.01146
ENSG00000168096	ANKS3	0.0172977	0.0594781	0.0678374	0.243883	1.10054	0.0123181	0.127469	1.11501	0.88626	1	-1.01315
ENSG00000175311	ANKS4B	0.179352	0.293876	0.176974	0.466842	-1.21847	0.557169	0.931053	-1.10603	0.37303	0.800133	-1.10165
ENSG00000165138	ANKS6	0.0208872	0.067401	0.200343	0.505714	1.11299	0.0181423	0.154803	1.16274	0.528596	0.950711	-1.04469
ENSG00000206199	ANKUB1	0.182016	0.296587	0.190379	0.489211	1.13197	0.613469	0.972607	1.06082	0.34043	0.765207	1.06707
ENSG00000163516	ANKZF1	0.00334649	0.0206541	0.970254	1	-1.01471	0.111424	0.40973	1.11733	0.00656343	0.0843711	-1.13377
ENSG00000011426	ANLN	0.0218685	0.0694862	0.965178	1	-1.033	0.252436	0.631162	1.19681	0.0316196	0.205317	-1.2363
ENSG00000131620	ANO1	0.341799	0.463019	0.356193	0.72253	-1.30911	0.34939	0.746491	-1.2711	0.971043	1	-1.02991
ENSG00000254902	ANO1-AS1	0.374646	0.493488	0.349041	0.713998	-1.32507	0.452721	0.847186	-1.24014	0.870645	1	-1.06848
ENSG00000160746	ANO10	0.0379125	0.100624	0.039367	0.169794	-1.10872	0.0465579	0.255537	-1.09264	0.854719	1	-1.01471
ENSG00000047617	ANO2	0.00192749	0.0144356	0.129217	0.378869	1.29128	0.00212452	0.0517706	1.48919	0.22147	0.612979	-1.15327
ENSG00000134343	ANO3	0.657621	0.738674	0.860515	1	-1.12116	0.996278	1	1.01601	0.632731	1	-1.13911
ENSG00000151572	ANO4	0.913354	0.936729	0.936854	1	1.03883	0.99416	1	1.01012	0.92021	1	1.02842
ENSG00000171714	ANO5	0.223623	0.34282	0.196555	0.499564	1.16407	0.438998	0.834971	1.09966	0.580754	0.988274	1.05857
ENSG00000177119	ANO6	0.173449	0.287067	0.161866	0.440246	1.12431	0.216623	0.58215	1.09924	0.85101	1	1.0228
ENSG00000237276	ANO7P1	0.877366	0.909533	0.962839	1	1.02441	0.879462	1	1.03998	0.965683	1	-1.0152
ENSG00000074855	ANO8	0.420623	0.53568	0.864681	1	1.02915	0.47053	0.863649	1.0596	0.703228	1	-1.02959
ENSG00000140350	ANP32A	0.0120177	0.0466458	0.545643	0.916661	-1.0345	0.0260203	0.18642	-1.07732	0.133521	0.463754	1.04139
ENSG00000136938	ANP32B	0.122042	0.223658	0.459853	0.837941	-1.05649	0.984911	1	1.00678	0.102663	0.398599	-1.06366
ENSG00000143401	ANP32E	0.0353561	0.0961721	0.0268455	0.131853	-1.15451	0.144515	0.471034	-1.09636	0.323792	0.747178	-1.05304
ENSG00000166825	ANPEP	0.0141974	0.0521456	0.759119	1	-1.12682	0.399994	0.800166	1.21247	0.0138836	0.126886	-1.36624
ENSG00000169604	ANTXR1	0.811421	0.859909	0.913241	1	-1.03073	0.801355	1	-1.04263	0.969726	1	1.01154
ENSG00000163297	ANTXR2	0.0240613	0.0738822	0.146467	0.411797	1.16958	0.0185796	0.156356	1.22254	0.692887	1	-1.04528
ENSG00000135046	ANXA1	0.928441	0.947554	0.936831	1	1.03954	0.92531	1	1.03802	0.999783	1	1.00146
ENSG00000122359	ANXA11	0.927571	0.946926	0.967583	1	1.01256	0.92326	1	1.0173	0.989217	1	-1.00468
ENSG00000182718	ANXA2	0.885587	0.916224	0.898005	1	1.045	0.978444	1	1.01763	0.911939	1	1.0269
ENSG00000213406	ANXA2P1	0.0177029	0.0603577	0.997354	1	1.01257	0.143094	0.46951	1.35172	0.0392416	0.232561	-1.33493
ENSG00000231991	ANXA2P2	0.735224	0.800659	0.993721	1	-1.01502	0.90878	1	1.05264	0.746999	1	-1.06845
ENSG00000177721	ANXA2R	0.829403	0.873535	0.813836	1	1.08341	0.888977	1	1.05485	0.947416	1	1.02707
ENSG00000138772	ANXA3	0.0557748	0.1302	0.752402	1	1.10298	0.106809	0.399296	1.27722	0.226724	0.619965	-1.15798
ENSG00000196975	ANXA4	0.000344987	0.00494735	0.000652528	0.0112567	-1.31274	0.147429	0.476389	-1.12729	0.00410289	0.0642013	-1.16451
ENSG00000164111	ANXA5	0.151885	0.261302	0.482204	0.860526	1.06975	0.991591	1	-1.0064	0.13079	0.459068	1.0766
ENSG00000197043	ANXA6	0.0179546	0.0608293	0.0992515	0.315754	-1.16431	0.0130628	0.130567	-1.20393	0.764602	1	1.03403
ENSG00000138279	ANXA7	0.0115006	0.0452966	0.0102804	0.0683145	-1.1824	0.171703	0.516225	-1.0948	0.0980868	0.388868	-1.08001
ENSG00000143412	ANXA9	0.926438	0.946031	0.919314	1	-1.02388	0.954267	1	-1.01565	0.977079	1	-1.0081
ENSG00000136250	AOAH	0.278644	0.400793	0.386976	0.757929	-1.15732	0.249178	0.626845	-1.16915	0.989126	1	1.01022
ENSG00000131480	AOC2	0.00220862	0.0157787	0.00173149	0.0207212	1.60555	0.00609561	0.0876845	1.45084	0.486198	0.911918	1.10664
ENSG00000131471	AOC3	0.0281292	0.0822713	0.0305085	0.143536	1.51206	0.0338173	0.213936	1.43222	0.864237	1	1.05575
ENSG00000138356	AOX1	0.844979	0.885268	0.833595	1	-1.09257	0.919824	1	-1.05433	0.932857	1	-1.03627
ENSG00000277686	AP000225.1	0.0973839	0.19042	0.332044	0.693734	1.26723	0.0839657	0.349168	1.37054	0.75079	1	-1.08153
ENSG00000273492	AP000230.1	0.00316875	0.0199271	0.898518	1	1.0492	0.155071	0.489232	-1.19521	0.00479077	0.0699803	1.25402
ENSG00000273017	AP000240.9	0.27008	0.391909	0.860189	1	1.1035	0.349708	0.746645	1.2592	0.530253	0.952003	-1.1411
ENSG00000273271	AP000254.8	0.195265	0.31181	0.16736	0.449529	1.17475	0.345761	0.741757	1.11534	0.642312	1	1.05326
ENSG00000261610	AP000265.1	0.139281	0.245983	0.163514	0.4431	1.39321	0.136627	0.457386	1.35935	0.976401	1	1.02491
ENSG00000265590	AP000275.65	0.0234295	0.0726242	0.0195368	0.10544	-1.13428	0.0434921	0.244985	-1.10393	0.641799	1	-1.0275
ENSG00000279690	AP000280.66	0.0550408	0.129021	0.190653	0.489561	1.43258	0.0432294	0.244261	1.55208	0.821521	1	-1.08342
ENSG00000227757	AP000282.2	0.141262	0.248363	0.920286	1	-1.07698	0.607357	0.967472	1.17424	0.145425	0.484276	-1.26463
ENSG00000249624	AP000295.9	0.0364594	0.0979728	0.120391	0.360301	-1.13205	0.899145	1	-1.02459	0.0410228	0.238899	-1.10488
ENSG00000231355	AP000302.58	0.28921	0.411379	0.256721	0.592248	1.36558	0.438039	0.834004	1.2382	0.726555	1	1.10287
ENSG00000249209	AP000304.12	0.0319936	0.0898128	0.0238195	0.121215	-1.10612	0.117809	0.421905	-1.06912	0.358243	0.784707	-1.03461
ENSG00000225555	AP000320.6	0.848821	0.888181	0.930066	1	1.06836	0.840096	1	1.09471	0.977068	1	-1.02466
ENSG00000272657	AP000320.7	2.01e-07	3.02e-05	1.1e-07	3.97e-05	2.08406	6.94e-06	0.0037675	1.73222	0.0697924	0.320279	1.20312
ENSG00000214526	AP000343.1	0.00682055	0.0323157	0.0164272	0.093654	1.79671	0.00536458	0.0817142	1.79677	1	1	-1.00004
ENSG00000236611	AP000343.2	4.12e-05	0.0012953	5.51e-05	0.00237045	2.92944	8.73e-05	0.0110889	2.51975	0.611684	1	1.16259
ENSG00000227755	AP000344.4	0.00176027	0.0136362	0.515065	0.890251	1.21868	0.00717946	0.0949708	1.62446	0.0397659	0.23427	-1.33297
ENSG00000272578	AP000347.2	0.523414	0.626955	0.628334	0.982774	-1.06529	0.95936	1	-1.01678	0.552284	0.969245	-1.04771
ENSG00000234353	AP000347.4	0.00999167	0.0412785	0.131979	0.384368	-1.2024	0.99873	1	1.00404	0.00776263	0.0926955	-1.20726
ENSG00000280178	AP000349.2	0.421971	0.536896	0.555939	0.926018	-1.16943	0.960126	1	-1.03693	0.442775	0.87162	-1.12778
ENSG00000251357	AP000350.10	0.437042	0.550667	0.99988	1	1.00137	0.679751	1	1.0712	0.507564	0.9314	-1.06974
ENSG00000273295	AP000350.5	0.613277	0.702902	0.650158	0.9951	1.32409	0.917569	1	1.11688	0.688688	1	1.18553
ENSG00000225282	AP000350.6	0.13093	0.2353	0.11043	0.339607	1.67665	0.220585	0.587804	1.45712	0.677595	1	1.15066
ENSG00000235689	AP000351.13	0.276525	0.398562	0.390193	0.761989	1.28171	0.24652	0.62298	1.30694	0.9863	1	-1.01968
ENSG00000224205	AP000351.4	0.0118362	0.0461626	0.0178527	0.0989205	1.69267	0.0115403	0.123592	1.63201	0.953822	1	1.03717
ENSG00000257002	AP000438.2	0.00610123	0.0302583	0.549774	0.920896	-1.2345	0.475642	0.868039	1.23034	0.00490165	0.0708327	-1.51886
ENSG00000255139	AP000442.1	0.0159351	0.0562666	0.0188841	0.102798	1.28683	0.0184642	0.155739	1.25001	0.879581	1	1.02945
ENSG00000256315	AP000462.1	0.234067	0.353974	0.984219	1	-1.03361	0.602085	0.962385	1.17953	0.264454	0.673537	-1.21917
ENSG00000255580	AP000462.2	0.0146006	0.0531245	0.637421	0.98744	1.2003	0.0362934	0.222147	1.55718	0.119605	0.435612	-1.29733
ENSG00000256972	AP000462.3	0.021805	0.0693353	0.589806	0.954229	1.22288	0.0421413	0.241133	1.55279	0.176729	0.539876	-1.26978
ENSG00000228798	AP000473.5	0.0257374	0.0773613	0.115455	0.349833	1.2406	0.0190385	0.158345	1.2966	0.804769	1	-1.04514
ENSG00000270093	AP000473.8	0.00269839	0.0179769	0.00603413	0.0474387	1.47701	0.00231099	0.0537502	1.45728	0.985125	1	1.01354
ENSG00000254495	AP000487.4	0.0539508	0.12726	0.548046	0.918892	1.20946	0.0714908	0.320362	1.42581	0.347724	0.774062	-1.17888
ENSG00000246889	AP000487.5	0.0229009	0.0715994	0.016902	0.0953305	1.1404	0.113039	0.413092	1.08764	0.277704	0.691142	1.0485
ENSG00000254604	AP000487.6	0.376716	0.495511	0.661322	1	1.11044	0.999132	1	-1.00424	0.350592	0.776762	1.11514
ENSG00000278879	AP000560.3	0.0523653	0.124702	0.264742	0.603926	1.33635	0.999937	1	-1.00176	0.0442558	0.248652	1.33869
ENSG00000237325	AP000563.2	0.864766	0.899818	0.951526	1	1.06025	0.862827	1	1.09307	0.968712	1	-1.03096
ENSG00000219529	AP000580.1	0.00115757	0.0104906	0.000727352	0.012032	1.76638	0.00750362	0.0973743	1.50533	0.242965	0.643789	1.17342
ENSG00000255843	AP000593.7	0.46801	0.578583	0.699561	1	1.09702	0.443797	0.839554	1.1314	0.91055	1	-1.03134
ENSG00000254477	AP000640.10	0.0866927	0.175733	0.84131	1	-1.07032	0.608068	0.96813	1.10727	0.0829927	0.354854	-1.18513
ENSG00000255403	AP000641.1	0.0803292	0.166609	0.67944	1	1.18683	0.117477	0.421471	1.43138	0.338833	0.763266	-1.20605
ENSG00000280385	AP000648.5	2.18e-06	0.000189919	1.54e-06	0.000253083	2.31135	0.00254008	0.0561661	1.61565	0.00224405	0.0449642	1.4306
ENSG00000254602	AP000662.4	0.0256304	0.0771572	0.0268691	0.131903	-1.23359	0.0323433	0.20859	-1.19754	0.838979	1	-1.03011
ENSG00000213592	AP000662.9	0.764193	0.823832	0.999915	1	-1.0024	0.889503	1	1.08196	0.796303	1	-1.08456
ENSG00000263371	AP000673.1	0.158921	0.269331	0.543153	0.914735	1.12316	0.972465	1	-1.0221	0.134793	0.465802	1.14798
ENSG00000236677	AP000688.11	0.0683304	0.149395	0.101748	0.321488	1.435	0.0604306	0.29258	1.42469	0.997809	1	1.00724
ENSG00000230212	AP000688.14	0.0425194	0.108327	0.0409208	0.174448	1.25137	0.0571064	0.283172	1.20559	0.807557	1	1.03797
ENSG00000233393	AP000688.29	0.762449	0.822431	0.847166	1	1.07099	0.742065	1	1.08459	0.986835	1	-1.0127
ENSG00000228107	AP000692.9	0.0184515	0.0618821	0.0513211	0.202844	1.47355	0.0136659	0.133769	1.51234	0.968226	1	-1.02633
ENSG00000233818	AP000695.4	0.00377795	0.0223695	0.648946	0.994296	1.14917	0.0164463	0.14699	1.46883	0.0451814	0.251603	-1.27816
ENSG00000230479	AP000695.6	0.00820369	0.0364707	0.143871	0.40745	1.34536	0.00717268	0.0949327	1.52697	0.431476	0.859851	-1.13499
ENSG00000224790	AP000704.5	0.0106315	0.0430708	0.251051	0.58445	1.24026	0.895575	1	-1.0548	0.00735622	0.0899945	1.30822
ENSG00000255537	AP000708.1	0.0394182	0.103268	0.038054	0.166124	1.37409	0.0530963	0.272755	1.30385	0.805867	1	1.05387
ENSG00000278375	AP000721.1	0.0994761	0.193185	0.0970771	0.31136	1.47007	0.121038	0.428015	1.38149	0.864281	1	1.06412
ENSG00000256100	AP000721.4	0.820804	0.866629	0.818237	1	1.05683	0.934494	1	1.02873	0.893655	1	1.02732
ENSG00000270117	AP000769.7	0.0285078	0.083025	0.028439	0.137006	1.54287	0.298023	0.688386	1.24702	0.128889	0.455167	1.23724
ENSG00000254667	AP000783.1	0.927591	0.946926	0.960078	1	1.02891	0.921214	1	1.03633	0.9939	1	-1.00722
ENSG00000257067	AP000797.4	0.0769005	0.161487	0.121943	0.363779	1.39409	0.065985	0.306003	1.3967	0.99984	1	-1.00187
ENSG00000212093	AP000807.1	0.044449	0.111641	0.997866	1	1.01075	0.222925	0.59128	1.28644	0.0820173	0.352544	-1.27276
ENSG00000279342	AP000866.2	0.653618	0.735547	0.627042	0.981839	1.18381	0.741546	1	1.12645	0.908829	1	1.05092
ENSG00000250699	AP000892.4	0.0684374	0.149565	0.13846	0.396767	1.40915	0.815973	1	1.10105	0.0906345	0.372145	1.27983
ENSG00000280143	AP000892.6	0.000516754	0.00635649	0.000418285	0.00847951	-1.32899	0.0401236	0.234624	-1.17145	0.0239418	0.176002	-1.13448
ENSG00000234268	AP000936.1	0.26781	0.389531	0.253571	0.588066	-1.29161	0.588014	0.952043	-1.15016	0.512507	0.934908	-1.12298
ENSG00000274509	AP000944.1	0.00439045	0.0245279	0.50396	0.880757	-1.20413	0.476342	0.868439	1.18595	0.00341035	0.0579447	-1.42804
ENSG00000280432	AP000962.1	0.363242	0.48313	0.332078	0.693749	1.28973	0.470689	0.863696	1.20358	0.824191	1	1.07158
ENSG00000269950	AP000962.2	0.00264883	0.0177489	0.0925801	0.301296	1.4303	0.00231038	0.0537502	1.66947	0.346762	0.773283	-1.16721
ENSG00000266606	AP001010.1	0.298883	0.421348	0.277389	0.621761	-1.31496	0.578872	0.946711	-1.17022	0.575992	0.985394	-1.12368
ENSG00000237989	AP001046.5	0.0204128	0.0663154	0.464652	0.843152	1.27164	0.0310466	0.204545	1.57911	0.232931	0.628192	-1.2418
ENSG00000215458	AP001053.11	0.871985	0.905211	0.892277	1	-1.0489	0.98175	1	-1.01707	0.894157	1	-1.0313
ENSG00000184441	AP001062.7	0.00403483	0.0232066	0.738503	1	-1.03448	0.274861	0.660542	1.06399	0.00425586	0.0656814	-1.10067
ENSG00000241728	AP001062.8	0.00329389	0.0204467	0.977225	1	-1.01081	0.105121	0.395927	1.09942	0.00674512	0.0856722	-1.11131
ENSG00000237410	AP001092.4	0.204327	0.322015	0.566489	0.934402	1.11435	0.198552	0.55627	1.17576	0.719419	1	-1.05511
ENSG00000270139	AP001172.3	0.066333	0.146174	0.933184	1	-1.05769	0.445186	0.841127	1.18515	0.0755097	0.336195	-1.25352
ENSG00000236304	AP001189.4	0.00223428	0.0159124	0.0724521	0.254924	1.46204	0.00181117	0.0472667	1.69579	0.383931	0.811094	-1.15988
ENSG00000245571	AP001258.4	0.714554	0.784123	0.83942	1	1.05593	0.694212	1	1.07186	0.969218	1	-1.01509
ENSG00000224905	AP001347.6	0.603287	0.694923	0.905889	1	1.05114	0.634235	0.985021	1.09924	0.82931	1	-1.04575
ENSG00000280010	AP001350.4	0.0209675	0.0675478	0.0628155	0.231544	1.39968	0.0153781	0.141223	1.44289	0.946809	1	-1.03087
ENSG00000254837	AP001372.2	0.60453	0.695817	0.610191	0.969248	1.0455	0.615751	0.9743	1.03966	0.981652	1	1.00562
ENSG00000270116	AP001429.1	0.221421	0.340449	0.5856	0.950272	1.21241	0.215883	0.581367	1.33505	0.728916	1	-1.10116
ENSG00000242553	AP001432.14	0.0514312	0.123154	0.129405	0.379148	1.267	0.857289	1	1.05844	0.0630228	0.302715	1.19704
ENSG00000273210	AP001437.1	0.134236	0.239636	0.710213	1	1.12417	0.828969	1	-1.0794	0.114728	0.425133	1.21342
ENSG00000224541	AP001439.2	0.407408	0.523971	0.977188	1	-1.03607	0.766994	1	1.11195	0.422833	0.851446	-1.15206
ENSG00000233783	AP001442.2	0.140825	0.247858	0.593522	0.956898	1.19087	0.153037	0.486088	1.34204	0.56273	0.976873	-1.12695
ENSG00000278148	AP001453.1	0.794781	0.847096	0.903067	1	1.07339	0.78331	1	1.10162	0.968238	1	-1.0263
ENSG00000269038	AP001462.6	3.77e-05	0.00123469	0.00156497	0.0194332	1.58837	0.727244	1	1.09222	6.07e-05	0.0045077	1.45425
ENSG00000228404	AP001468.58	0.087221	0.176443	0.414494	0.789254	1.14557	0.0838251	0.348991	1.22465	0.605126	1	-1.06903
ENSG00000223901	AP001469.5	0.0397445	0.103682	0.033121	0.15143	1.22282	0.0708489	0.31856	1.16872	0.658668	1	1.0463
ENSG00000228137	AP001469.7	0.236028	0.356046	0.264797	0.604	1.25678	0.728807	1	1.10289	0.358665	0.785177	1.13954
ENSG00000239415	AP001469.9	0.919088	0.941121	0.915715	1	1.02169	0.967207	1	1.01171	0.957553	1	1.00986
ENSG00000276529	AP001505.10	0.149505	0.258579	0.146686	0.411923	-1.16217	0.174449	0.520449	-1.1347	0.890077	1	-1.02421
ENSG00000232692	AP001596.6	0.000559642	0.006647	0.00200176	0.022625	1.68388	0.000424095	0.022956	1.67747	0.999172	1	1.00382
ENSG00000228318	AP001610.5	0.918212	0.940335	0.920977	1	-1.05569	0.977543	1	-1.02543	0.945663	1	-1.02951
ENSG00000227698	AP001619.2	0.655094	0.736729	0.83891	1	1.10578	0.999403	1	-1.00518	0.633681	1	1.11151
ENSG00000216197	AP001623.1	0.0225605	0.0708684	0.0207876	0.110153	1.25208	0.23511	0.607538	1.12743	0.13285	0.462584	1.11055
ENSG00000239930	AP001625.4	0.894239	0.922305	0.980471	1	1.02807	0.906085	1	1.05616	0.956912	1	-1.02732
ENSG00000218536	AP002530.2	0.0883696	0.178002	0.116228	0.35159	1.51173	0.634307	0.985021	1.18102	0.162848	0.516114	1.28001
ENSG00000255176	AP002954.3	0.102197	0.196965	0.642642	0.990631	1.11422	0.130224	0.446074	1.22927	0.424695	0.853389	-1.10325
ENSG00000255422	AP002954.4	0.0713789	0.153726	0.128275	0.376959	1.1944	0.767514	1	1.05738	0.103159	0.399805	1.12958
ENSG00000224795	AP003039.3	0.00684118	0.0323742	0.766061	1	1.11213	0.0319936	0.207434	1.40766	0.0492966	0.264247	-1.26573
ENSG00000277300	AP003041.1	0.0166225	0.0579206	0.0226583	0.117099	1.38886	0.384607	0.783291	1.15457	0.0580671	0.28996	1.20293
ENSG00000255173	AP003068.12	0.574303	0.670775	0.709188	1	1.2113	0.543636	0.921569	1.25298	0.975023	1	-1.03441
ENSG00000255200	AP003068.18	1.31e-06	0.000131825	0.000122952	0.00389093	1.71904	0.551817	0.927777	1.12576	3.39e-06	0.000522895	1.52701
ENSG00000254614	AP003068.23	0.00100963	0.00962517	0.0461124	0.188849	1.27443	0.999009	1	-1.00379	0.000734851	0.0233921	1.27927
ENSG00000254501	AP003068.9	2.05e-05	0.000848547	1.05e-05	0.000922093	-1.2458	0.000697842	0.0296132	-1.16396	0.062346	0.300354	-1.07032
ENSG00000256514	AP003419.11	0.000246039	0.00401972	0.000284356	0.00669037	-1.29875	0.000483863	0.0242599	-1.24923	0.634412	1	-1.03964
ENSG00000255949	AP003419.16	0.158328	0.268628	0.774669	1	-1.04223	0.80096	1	1.03461	0.13997	0.475002	-1.0783
ENSG00000236935	AP003774.1	0.711672	0.781808	0.934013	1	1.05279	0.734632	1	1.10141	0.883609	1	-1.04618
ENSG00000181908	AP003774.4	0.205884	0.323623	0.80994	1	1.05922	0.820658	1	-1.05038	0.18559	0.555404	1.11258
ENSG00000231680	AP003774.6	0.209354	0.32741	0.337836	0.700282	1.27639	0.919883	1	1.06125	0.232799	0.6279	1.20272
ENSG00000238117	AP004372.1	0.0900045	0.180092	0.54345	0.914735	-1.21595	0.900732	1	1.07386	0.0724041	0.327797	-1.30576
ENSG00000226645	AP006216.10	0.21194	0.330354	0.37183	0.741658	-1.12965	0.952817	1	-1.02395	0.221747	0.613131	-1.10323
ENSG00000231611	AP006216.11	0.617064	0.705776	0.847988	1	-1.04381	0.994004	1	1.00725	0.589517	0.994022	-1.05137
ENSG00000228463	AP006222.2	0.201774	0.319156	0.174382	0.461695	1.34965	0.321781	0.715657	1.23685	0.702474	1	1.0912
ENSG00000278919	AP006285.3	0.324736	0.447075	0.968808	1	1.0249	0.722772	1	-1.07203	0.338513	0.762891	1.09872
ENSG00000255284	AP006621.5	0.224617	0.34387	0.684758	1	-1.056	0.242212	0.616781	-1.09799	0.633521	1	1.03976
ENSG00000255142	AP006621.6	0.41902	0.534297	0.446446	0.824109	-1.14043	0.415485	0.81242	-1.12867	0.988154	1	-1.01042
ENSG00000255108	AP006621.8	0.193433	0.309684	0.652042	0.996748	-1.0917	0.936749	1	1.03067	0.165701	0.52081	-1.12517
ENSG00000269915	AP006621.9	0.0982946	0.191652	0.0810519	0.274999	-1.35512	0.276546	0.66205	-1.2101	0.434336	0.863236	-1.11984
ENSG00000138660	AP1AR	0.212448	0.330811	0.204949	0.512727	1.08211	0.247148	0.623747	1.06751	0.893876	1	1.01368
ENSG00000100280	AP1B1	0.000121822	0.002535	8.45e-05	0.00308048	-1.25586	0.000679893	0.0291859	-1.19217	0.290512	0.708666	-1.05342
ENSG00000166747	AP1G1	9.07e-05	0.00212785	0.000353507	0.00765724	1.11814	0.204897	0.565828	1.04374	0.000773703	0.0241173	1.07128
ENSG00000213983	AP1G2	0.00531498	0.0277166	0.850665	1	1.06335	0.035996	0.221058	1.28311	0.0314879	0.204821	-1.20667
ENSG00000072958	AP1M1	0.0811483	0.167637	0.196423	0.499363	-1.08337	0.0646701	0.3028	-1.09649	0.915903	1	1.01211
ENSG00000106367	AP1S1	0.913453	0.936793	0.919178	1	-1.01875	0.912496	1	-1.01723	0.998721	1	-1.00149
ENSG00000182287	AP1S2	0.0754746	0.159721	0.804099	1	-1.02793	0.143109	0.46951	-1.07592	0.248346	0.65146	1.04668
ENSG00000152056	AP1S3	0.21581	0.334341	0.555176	0.925234	1.08651	0.992545	1	-1.00827	0.190423	0.56259	1.09549
ENSG00000196961	AP2A1	0.00915492	0.0390988	0.00659028	0.0503752	-1.09665	0.0288324	0.196482	-1.07033	0.426731	0.855765	-1.02459
ENSG00000183020	AP2A2	0.000447734	0.00579284	0.000728777	0.0120355	-1.17841	0.133457	0.451793	-1.07764	0.00588639	0.0792851	-1.09351
ENSG00000006125	AP2B1	0.313368	0.435963	0.448162	0.825808	-1.0309	0.280675	0.667428	-1.03444	0.97617	1	1.00343
ENSG00000161203	AP2M1	3.58e-05	0.00119454	0.000414965	0.00844523	-1.14944	0.374918	0.774202	-1.04325	0.000148828	0.00825733	-1.10179
ENSG00000042753	AP2S1	0.150091	0.259195	0.190911	0.489898	-1.08669	0.72035	1	-1.03298	0.233871	0.629745	-1.052
ENSG00000132842	AP3B1	0.953226	0.966373	0.973139	1	1.00967	0.948834	1	1.01186	0.996741	1	-1.00217
ENSG00000103723	AP3B2	0.0360328	0.0972984	0.0631472	0.232238	-1.09268	0.628248	0.980828	-1.03225	0.0683689	0.317001	-1.05854
ENSG00000065000	AP3D1	0.320395	0.442933	0.398021	0.770485	-1.04721	0.295674	0.685526	-1.04799	0.999432	1	1.00074
ENSG00000185009	AP3M1	0.0310636	0.08812	0.0456651	0.187461	1.07983	0.512592	0.897256	1.03168	0.0760187	0.337121	1.04667
ENSG00000070718	AP3M2	0.11589	0.21569	0.214442	0.52802	1.0796	0.872159	1	1.02021	0.139225	0.473916	1.05821
ENSG00000177879	AP3S1	0.174823	0.288634	0.7182	1	-1.03437	0.87122	1	1.01941	0.150807	0.494826	-1.05444
ENSG00000157823	AP3S2	0.00166661	0.0131423	0.00143482	0.0183677	-1.15717	0.0039292	0.0697781	-1.12521	0.549807	0.967123	-1.0284
ENSG00000134262	AP4B1	0.0395513	0.103376	0.0298397	0.141294	-1.12666	0.125738	0.435964	-1.08365	0.40555	0.834141	-1.03969
ENSG00000226167	AP4B1-AS1	0.517802	0.622534	0.486071	0.864393	-1.06601	0.628263	0.980828	-1.04625	0.86388	1	-1.01888
ENSG00000081014	AP4E1	0.164377	0.276105	0.787884	1	1.03329	0.225578	0.594993	1.07533	0.436691	0.865482	-1.04069
ENSG00000221838	AP4M1	0.00409006	0.0234176	0.00665085	0.0506517	-1.16144	0.29381	0.683311	-1.06628	0.0204357	0.159846	-1.08924
ENSG00000100478	AP4S1	0.00835155	0.036915	0.297115	0.647395	-1.07038	0.0111902	0.121144	-1.12432	0.225488	0.618082	1.05039
ENSG00000254470	AP5B1	0.00762119	0.0348494	0.592798	0.956529	1.04673	0.46521	0.859135	-1.05001	0.00634077	0.0825562	1.09908
ENSG00000053770	AP5M1	0.142949	0.250373	0.376166	0.746438	1.05022	0.995777	1	1.00284	0.131969	0.461022	1.04725
ENSG00000125843	AP5S1	0.203607	0.321232	0.214668	0.528425	-1.08793	0.643838	0.991009	-1.04037	0.358923	0.785423	-1.04572
ENSG00000242802	AP5Z1	0.484433	0.593507	0.531375	0.904545	1.03276	0.884603	1	1.01257	0.571794	0.982742	1.01994
ENSG00000120868	APAF1	0.0553781	0.129577	0.624811	0.980577	1.03149	0.083284	0.348008	1.06554	0.299173	0.719059	-1.033
ENSG00000107282	APBA1	4.98e-05	0.00144313	9.77e-05	0.00340425	-1.29034	6.93e-05	0.0103906	-1.25779	0.789613	1	-1.02588
ENSG00000034053	APBA2	0.0521071	0.124279	0.0476077	0.193173	1.05463	0.312092	0.704319	1.02919	0.216092	0.603671	1.02471
ENSG00000011132	APBA3	0.166525	0.278721	0.872703	1	1.02559	0.265959	0.64966	1.07243	0.370259	0.797893	-1.04567
ENSG00000166313	APBB1	0.0354029	0.0962592	0.139264	0.398196	1.05508	0.944095	1	1.00804	0.0361648	0.222916	1.04666
ENSG00000077420	APBB1IP	0.357361	0.47771	0.689865	1	1.12772	0.349356	0.746491	1.19609	0.810538	1	-1.06063
ENSG00000163697	APBB2	0.0040154	0.023141	0.0337062	0.15351	-1.12289	0.874828	1	-1.02021	0.00463883	0.0686505	-1.10064
ENSG00000113108	APBB3	0.739024	0.803823	0.982898	1	-1.00828	0.808346	1	-1.02592	0.835941	1	1.01749
ENSG00000134982	APC	3.15e-05	0.00110782	3.08e-05	0.00166983	1.2468	0.0191238	0.158705	1.12409	0.00365284	0.0602104	1.10917
ENSG00000115266	APC2	0.121691	0.223235	0.204283	0.511703	-1.08858	0.836261	1	-1.02528	0.155721	0.502619	-1.06174
ENSG00000154856	APCDD1	0.0498374	0.120641	0.0429804	0.18009	-1.24627	0.267404	0.651071	-1.13283	0.242856	0.643577	-1.10014
ENSG00000198768	APCDD1L	0.357418	0.477712	0.816262	1	-1.13556	0.927258	1	1.07076	0.325836	0.750223	-1.21591
ENSG00000164062	APEH	0.00241299	0.0166748	0.00195555	0.0222873	-1.27074	0.074618	0.327391	-1.14366	0.0537025	0.27737	-1.11112
ENSG00000100823	APEX1	0.409082	0.525343	0.377645	0.748133	-1.06305	0.514897	0.898703	-1.04548	0.842183	1	-1.01681
ENSG00000169188	APEX2	0.0780958	0.16302	0.0620583	0.229948	-1.13901	0.187586	0.540595	-1.09271	0.507346	0.93129	-1.04237
ENSG00000117362	APH1A	2.16e-05	0.000874751	1.4e-05	0.00105443	-1.31527	0.00535332	0.0815996	-1.17524	0.00924576	0.102271	-1.11915
ENSG00000138613	APH1B	0.161646	0.27256	0.172261	0.457622	-1.13289	0.605234	0.965396	-1.06022	0.308575	0.729815	-1.06853
ENSG00000166181	API5	0.0431154	0.109298	0.0368373	0.162518	1.07527	0.248165	0.625186	1.04211	0.229189	0.623221	1.03182
ENSG00000234558	API5P1	0.142813	0.25026	0.578095	0.944147	-1.15112	0.941115	1	1.04209	0.119203	0.434929	-1.19957
ENSG00000149089	APIP	0.0296078	0.0851831	0.0294915	0.140278	1.15247	0.0392887	0.231887	1.12733	0.813239	1	1.0223
ENSG00000175279	APITD1	0.255821	0.376966	0.225035	0.543761	1.10389	0.390099	0.788778	1.07155	0.725084	1	1.03018
ENSG00000251503	APITD1-CORT	0.0507494	0.121938	0.0400917	0.172074	1.15805	0.108356	0.403075	1.11308	0.568089	0.980419	1.0404
ENSG00000171388	APLN	0.0689025	0.150303	0.351266	0.716408	-1.16169	0.989241	1	1.01347	0.056362	0.285529	-1.17734
ENSG00000134817	APLNR	0.158544	0.268887	0.479367	0.858062	-1.26593	0.994513	1	1.0181	0.137693	0.471732	-1.28884
ENSG00000105290	APLP1	0.237607	0.357784	0.417925	0.792681	-1.07216	0.969408	1	-1.01162	0.241033	0.641079	-1.05984
ENSG00000084234	APLP2	0.0583502	0.134051	0.568355	0.935995	1.04079	0.810522	1	-1.02171	0.0462609	0.255529	1.06338
ENSG00000101474	APMAP	0.00493862	0.0265276	0.0034681	0.032334	1.2435	0.0600924	0.291501	1.14317	0.128429	0.454155	1.08776
ENSG00000118137	APOA1	0.403913	0.520817	0.434264	0.811562	1.21391	0.821543	1	1.0863	0.524045	0.94686	1.11747
ENSG00000235910	APOA1-AS	0.0212598	0.0681703	0.222805	0.540704	1.26406	0.0192948	0.158972	1.40349	0.491461	0.917064	-1.1103
ENSG00000163382	APOA1BP	0.0131764	0.049642	0.0133702	0.0815099	-1.13012	0.231566	0.603421	-1.06401	0.0814324	0.350902	-1.06213
ENSG00000179750	APOBEC3B	0.0258994	0.0777132	0.735549	1	-1.09777	0.508559	0.894152	1.13012	0.0236038	0.174551	-1.24061
ENSG00000249310	APOBEC3B-AS1	0.0156615	0.0556416	0.422943	0.797975	-1.16223	0.748159	1	1.07985	0.0113358	0.113218	-1.25503
ENSG00000244509	APOBEC3C	0.0570168	0.131959	0.645388	0.9925	-1.10405	0.732705	1	1.07633	0.0468834	0.257578	-1.18832
ENSG00000243811	APOBEC3D	0.000900041	0.00896514	0.00569187	0.0454256	1.48673	0.000567704	0.0264199	1.52933	0.937347	1	-1.02866
ENSG00000128394	APOBEC3F	0.379237	0.497791	0.56286	0.931739	-1.1472	0.982958	1	-1.02112	0.379235	0.805691	-1.12347
ENSG00000239713	APOBEC3G	0.12107	0.222373	0.108844	0.336206	-1.30385	0.400962	0.801121	-1.16111	0.364605	0.792013	-1.12294
ENSG00000100298	APOBEC3H	0.0720187	0.154616	0.743677	1	-1.13739	0.677415	1	1.13919	0.0631903	0.30307	-1.29571
ENSG00000173627	APOBEC4	0.0138704	0.051327	0.480324	0.858944	1.21611	0.0246818	0.18175	1.48159	0.174968	0.536618	-1.21831
ENSG00000184730	APOBR	0.818939	0.865435	0.954682	1	1.04697	0.989588	1	-1.01942	0.8028	1	1.0673
ENSG00000130208	APOC1	0.819172	0.86561	0.96774	1	-1.0342	0.840931	1	-1.07063	0.921444	1	1.03522
ENSG00000214855	APOC1P1	0.0261711	0.0782297	0.331296	0.692842	-1.21156	0.91559	1	1.04876	0.0192298	0.154481	-1.27064
ENSG00000234906	APOC2	0.760603	0.820898	0.896906	1	1.06748	0.999176	1	-1.00503	0.743303	1	1.07284
ENSG00000224916	APOC4-APOC2	0.836963	0.879238	0.8985	1	1.06662	0.996466	1	1.0104	0.837262	1	1.05564
ENSG00000189058	APOD	0.695727	0.768955	0.876238	1	-1.04519	0.688998	1	-1.06776	0.929866	1	1.02159
ENSG00000130203	APOE	0.440678	0.553822	0.975662	1	-1.02513	0.594338	0.956487	-1.10614	0.581431	0.98872	1.07902
ENSG00000100342	APOL1	0.498776	0.605897	0.998808	1	-1.00569	0.75103	1	1.08084	0.547291	0.965462	-1.087
ENSG00000128335	APOL2	0.492361	0.600128	0.46523	0.843826	-1.07831	0.572736	0.941859	-1.05836	0.894642	1	-1.01886
ENSG00000128284	APOL3	0.00363072	0.0218097	0.369167	0.738617	-1.11494	0.597803	0.959254	1.07125	0.00251263	0.0485088	-1.19438
ENSG00000100336	APOL4	0.731398	0.797396	0.98424	1	1.04606	0.80598	1	1.15782	0.827081	1	-1.10684
ENSG00000221963	APOL6	0.522969	0.626565	0.892566	1	1.05043	0.944319	1	-1.03129	0.49451	0.920501	1.08329
ENSG00000178878	APOLD1	0.00209788	0.015299	0.115221	0.349327	1.20781	0.00212849	0.0517706	1.33114	0.25675	0.663049	-1.10211
ENSG00000204444	APOM	0.293304	0.415585	0.690774	1	-1.04203	0.971273	1	1.01023	0.260927	0.6692	-1.05269
ENSG00000184831	APOO	0.0243935	0.0745668	0.0594706	0.222954	-1.11599	0.0186077	0.156491	-1.12259	0.980502	1	1.00591
ENSG00000155008	APOOL	0.0207717	0.0671614	0.999399	1	-1.00172	0.162831	0.501511	-1.08754	0.0426212	0.244163	1.08568
ENSG00000256053	APOPT1	0.208679	0.326807	0.866429	1	1.02405	0.763348	1	-1.02921	0.196063	0.57178	1.05395
ENSG00000142192	APP	9.28e-08	1.63e-05	6.3e-08	2.64e-05	1.32067	0.000508261	0.024771	1.17399	0.000554269	0.0195288	1.12494
ENSG00000062725	APPBP2	0.0232273	0.0723025	0.296803	0.647013	1.06152	0.933766	1	-1.01252	0.0170315	0.144406	1.07481
ENSG00000157500	APPL1	0.0107545	0.0433503	0.0695397	0.247941	1.06427	0.926694	1	1.00922	0.011189	0.112663	1.05455
ENSG00000136044	APPL2	0.995504	0.996244	0.996182	1	1.00414	0.995231	1	1.00408	0.999998	1	1.00006
ENSG00000198931	APRT	0.000726954	0.0078568	0.000438001	0.00872904	-1.4104	0.0136978	0.133769	-1.2495	0.0937658	0.379394	-1.12877
ENSG00000214293	APTR	0.016346	0.0572419	0.019704	0.106042	1.15988	0.326854	0.721188	1.07139	0.0686765	0.317627	1.0826
ENSG00000137074	APTX	0.0516029	0.123542	0.689568	1	1.03152	0.670957	1	-1.02878	0.043771	0.2472	1.0612
ENSG00000250424	AQP1	0.208658	0.326807	0.194497	0.495835	1.36743	0.257957	0.638095	1.28511	0.857307	1	1.06406
ENSG00000178301	AQP11	0.197899	0.314813	0.736432	1	-1.03468	0.236243	0.60896	-1.06788	0.53979	0.959828	1.03208
ENSG00000165272	AQP3	0.835388	0.87799	0.877301	1	1.07294	0.987707	1	1.01927	0.848907	1	1.05266
ENSG00000171885	AQP4	0.0237222	0.073153	0.0172611	0.0967667	1.46768	0.0841174	0.349442	1.30019	0.375075	0.801459	1.12882
ENSG00000260372	AQP4-AS1	0.00273503	0.0181273	0.0408448	0.17421	1.47691	0.00184199	0.0475928	1.63114	0.6059	1	-1.10443
ENSG00000161798	AQP5	0.838245	0.880062	0.924717	1	-1.03717	0.999983	1	1.00047	0.827825	1	-1.03765
ENSG00000086159	AQP6	0.0440984	0.111105	0.589179	0.953573	-1.13246	0.74294	1	1.08563	0.0351174	0.219122	-1.22944
ENSG00000165269	AQP7	0.000495488	0.00619133	0.0541537	0.210257	-1.37023	0.00045956	0.0238722	-1.58477	0.226661	0.619965	1.15658
ENSG00000103375	AQP8	0.996832	0.99737	0.999812	1	1.00298	0.999305	1	-1.00506	0.996782	1	1.00806
ENSG00000103569	AQP9	0.000700114	0.00766577	0.99581	1	1.01805	0.0301259	0.20116	1.58926	0.00297124	0.0536332	-1.56108
ENSG00000021776	AQR	0.142469	0.249878	0.276576	0.621055	-1.05757	0.118896	0.424095	-1.06589	0.941657	1	1.00787
ENSG00000169083	AR	0.00321899	0.0201648	0.220805	0.537309	1.21241	0.0044533	0.0734511	1.38729	0.175934	0.538371	-1.14424
ENSG00000078061	ARAF	0.000109827	0.00240539	0.0134997	0.0820681	-1.09558	0.998491	1	-1.00148	8.19e-05	0.0055206	-1.09396
ENSG00000186635	ARAP1	0.200355	0.317511	0.999408	1	-1.00109	0.49703	0.883963	1.03374	0.256813	0.663145	-1.03487
ENSG00000256007	ARAP1-AS1	0.0463077	0.114657	0.224056	0.542472	-1.11463	0.997073	1	-1.00422	0.0405259	0.236945	-1.10995
ENSG00000245148	ARAP1-AS2	0.36076	0.481039	0.999811	1	-1.00161	0.638441	0.98771	1.07161	0.423888	0.852405	-1.07333
ENSG00000047365	ARAP2	0.304883	0.427252	0.489994	0.868095	-1.07994	0.976763	1	-1.01235	0.306798	0.72768	-1.06676
ENSG00000120318	ARAP3	0.0109161	0.0437679	0.0152594	0.0891292	1.33141	0.343665	0.73995	1.13411	0.0440362	0.247812	1.17397
ENSG00000198576	ARC	0.143709	0.251322	0.909046	1	1.06066	0.265314	0.648484	1.21525	0.305231	0.725393	-1.14575
ENSG00000095139	ARCN1	0.00937771	0.0396648	0.17765	0.468053	1.07442	0.965271	1	-1.00903	0.00669756	0.0854598	1.08412
ENSG00000119682	AREL1	0.0064975	0.0313895	0.00498203	0.041727	-1.17678	0.01682	0.148741	-1.13361	0.50358	0.928122	-1.03808
ENSG00000143761	ARF1	0.00691515	0.0325806	0.0286282	0.137509	1.06899	0.723167	1	1.01767	0.0109552	0.111305	1.05043
ENSG00000134287	ARF3	0.224443	0.343635	0.973173	1	-1.0077	0.411426	0.80885	-1.03959	0.350887	0.777058	1.03165
ENSG00000168374	ARF4	0.372856	0.491855	0.647592	0.993772	-1.02676	0.351995	0.749786	-1.03688	0.867821	1	1.00986
ENSG00000004059	ARF5	6.66e-06	0.000415454	6.53e-06	0.000683301	-1.22959	2.9e-05	0.0068294	-1.18487	0.371333	0.798561	-1.03775
ENSG00000165527	ARF6	0.370779	0.489987	0.425154	0.800276	1.03437	0.353125	0.751032	1.03347	0.998649	1	1.00087
ENSG00000101199	ARFGAP1	9.33e-09	2.69e-06	1.53e-06	0.000253083	-1.1938	0.245802	0.621563	-1.04934	7.83e-08	2.23e-05	-1.13767
ENSG00000149182	ARFGAP2	1.61e-07	2.56e-05	1.51e-07	5.07e-05	-1.23923	1.44e-06	0.00149605	-1.18967	0.222424	0.61397	-1.04166
ENSG00000242247	ARFGAP3	0.000361355	0.00510584	0.000237069	0.00590207	1.14379	0.00207251	0.0509346	1.10637	0.277684	0.691142	1.03383
ENSG00000066777	ARFGEF1	0.925002	0.944937	0.917983	1	1.01346	0.945577	1	1.00959	0.983564	1	1.00384
ENSG00000124198	ARFGEF2	0.157585	0.267803	0.711119	1	-1.04059	0.858082	1	1.02378	0.135196	0.466571	-1.06533
ENSG00000164144	ARFIP1	0.937871	0.954661	0.998153	1	-1.00199	0.960292	1	-1.00823	0.958212	1	1.00623
ENSG00000132254	ARFIP2	0.00371037	0.022146	0.160892	0.43857	1.06318	0.905108	1	-1.0126	0.00243314	0.0474334	1.07658
ENSG00000101246	ARFRP1	5.44e-05	0.00153438	0.00111116	0.0154977	-1.15693	0.575298	0.944251	-1.03631	0.000125712	0.00751733	-1.11639
ENSG00000081181	ARG2	0.388787	0.506582	0.822887	1	1.02833	0.938112	1	-1.0142	0.356384	0.783012	1.04294
ENSG00000265293	ARGFXP2	0.0362798	0.0976649	0.078936	0.270435	1.50022	0.028455	0.195152	1.53059	0.985161	1	-1.02025
ENSG00000134884	ARGLU1	1.04e-05	0.000572455	7.59e-06	0.000757037	1.5503	0.00560631	0.0839263	1.28378	0.00446964	0.0674074	1.20761
ENSG00000175220	ARHGAP1	0.00174091	0.0135388	0.00128958	0.0171381	-1.20019	0.00570058	0.0847019	-1.15143	0.426439	0.85543	-1.04235
ENSG00000071205	ARHGAP10	0.781241	0.83706	0.990407	1	-1.01493	0.93779	1	1.03435	0.783892	1	-1.04979
ENSG00000198826	ARHGAP11A	0.0106298	0.0430707	0.141096	0.401834	1.27335	0.00885975	0.107494	1.39839	0.495974	0.921439	-1.0982
ENSG00000187951	ARHGAP11B	0.000280616	0.00434376	0.00786195	0.0570338	1.4971	0.000162034	0.0142898	1.6251	0.612211	1	-1.0855
ENSG00000165322	ARHGAP12	0.333724	0.455471	0.636927	0.987222	1.03898	0.99804	1	-1.00222	0.306789	0.72768	1.04129
ENSG00000140750	ARHGAP17	0.0461881	0.114469	0.999892	1	-1.00058	0.251128	0.629308	1.05975	0.0775262	0.340695	-1.06036
ENSG00000146376	ARHGAP18	0.472543	0.582822	0.990431	1	1.00981	0.651321	0.995596	1.05934	0.58165	0.988748	-1.04905
ENSG00000213390	ARHGAP19	0.00102131	0.0096821	0.0205996	0.109515	-1.13131	0.926117	1	-1.01516	0.00103385	0.0284259	-1.11442
ENSG00000269891	ARHGAP19-SLIT1	0.702683	0.774262	0.845907	1	1.05647	0.684784	1	1.07571	0.9583	1	-1.01821
ENSG00000137727	ARHGAP20	0.363508	0.483335	0.335963	0.698183	1.10154	0.601833	0.962381	1.05978	0.661668	1	1.0394
ENSG00000107863	ARHGAP21	0.0187555	0.0625618	0.992154	1	1.00486	0.136318	0.456705	1.07109	0.0439533	0.247743	-1.06591
ENSG00000128805	ARHGAP22	0.0563978	0.131086	0.0685412	0.245529	-1.19766	0.0572694	0.283428	-1.17883	0.951284	1	-1.01597
ENSG00000275832	ARHGAP23	0.441148	0.554117	0.572275	0.939459	-1.02941	0.407359	0.805584	-1.03303	0.980848	1	1.00351
ENSG00000138639	ARHGAP24	0.0413021	0.10627	0.0372643	0.163733	1.33442	0.0618095	0.295599	1.26317	0.749612	1	1.05641
ENSG00000163219	ARHGAP25	0.0492812	0.11973	0.884507	1	1.06695	0.136023	0.45607	1.26179	0.148813	0.490893	-1.18261
[truncated: 23,930 more rows]

## Sheet: Table S3 DGE Pathway
Online Resource Table 3 Differential Gene Expression Pathways
Comparison	Pathway (GOBP)	FDR
c9 vs. con	Pattern specification	0.003
	Regionalization	0.003
c9 vs. non-c9	Pattern specification	8.96e-05
	Regionalization	8.96e-05
non-c9 vs. con	N/A	N/A

## Sheet: Table S4 WGCNA
Online Resource Table 4a c9 vs. control WGCNA							Online Resource Table 4b c9 vs. non-c9 WGCNA							Online Resource Table 4c non-c9 vs. control WGCNA
Ensembl	GeneSymbol	moduleColor	GS.group	p.GS.group			Ensembl	GeneSymbol	moduleColor	GS.group	p.GS.group			Ensembl	GeneSymbol	moduleColor	GS.group	p.GS.group
ENSG00000274164	5S_rRNA	green	0.00530304	0.961582			ENSG00000274164	5S_rRNA	turquoise	-0.21114	0.00600885			ENSG00000274164	5S_rRNA	turquoise	0.180823	0.0372629
ENSG00000260682	7SK	grey	-0.130309	0.234567			ENSG00000260682	7SK	turquoise	0.0122776	0.874493			ENSG00000260682	7SK	turquoise	-0.104193	0.232664
ENSG00000121410	A1BG	turquoise	0.0557932	0.612038			ENSG00000121410	A1BG	black	-0.061385	0.429268			ENSG00000121410	A1BG	black	0.126017	0.14836
ENSG00000268895	A1BG-AS1	blue	-0.325007	0.0024062			ENSG00000268895	A1BG-AS1	blue	-0.0906592	0.242519			ENSG00000268895	A1BG-AS1	blue	-0.243046	0.00481909
ENSG00000175899	A2M	blue	-0.307297	0.00422628			ENSG00000175899	A2M	blue	-0.246595	0.00127171			ENSG00000175899	A2M	blue	-0.0742372	0.39575
ENSG00000245105	A2M-AS1	blue	-0.280885	0.00921596			ENSG00000245105	A2M-AS1	blue	-0.0713765	0.357881			ENSG00000245105	A2M-AS1	blue	-0.210374	0.0150774
ENSG00000166535	A2ML1	turquoise	0.213544	0.0497248			ENSG00000166535	A2ML1	turquoise	-0.148512	0.0547017			ENSG00000166535	A2ML1	turquoise	0.32271	0.000151609
ENSG00000256661	A2ML1-AS1	grey	0.0470883	0.668693			ENSG00000256661	A2ML1-AS1	grey	-0.0861534	0.266825			ENSG00000256661	A2ML1-AS1	grey	0.114413	0.189745
ENSG00000256069	A2MP1	blue	-0.0828183	0.451127			ENSG00000256069	A2MP1	turquoise	-0.227587	0.00300849			ENSG00000256069	A2MP1	turquoise	0.120702	0.166379
ENSG00000184389	A3GALT2	turquoise	0.0845759	0.441546			ENSG00000184389	A3GALT2	turquoise	-0.0388711	0.616896			ENSG00000184389	A3GALT2	turquoise	0.0979429	0.262045
ENSG00000128274	A4GALT	grey	0.218598	0.0444402			ENSG00000128274	A4GALT	lightgreen	-0.0809114	0.297128			ENSG00000128274	A4GALT	midnightblue	0.208209	0.0161755
ENSG00000094914	AAAS	pink	-0.0104958	0.924048			ENSG00000094914	AAAS	pink	-0.0652856	0.400472			ENSG00000094914	AAAS	brown	0.0457805	0.600795
ENSG00000081760	AACS	grey	-0.0825831	0.452418			ENSG00000081760	AACS	black	-0.116618	0.132223			ENSG00000081760	AACS	blue	0.0397861	0.649336
ENSG00000109576	AADAT	green	0.115791	0.291293			ENSG00000109576	AADAT	grey	-0.0661313	0.394385			ENSG00000109576	AADAT	turquoise	0.136767	0.116469
ENSG00000158122	AAED1	grey	0.1462	0.181834			ENSG00000158122	AAED1	grey	-0.0678825	0.381956			ENSG00000158122	AAED1	grey	0.19105	0.027607
ENSG00000103591	AAGAB	blue	-0.218476	0.0445625			ENSG00000103591	AAGAB	blue	0.0072966	0.925212			ENSG00000103591	AAGAB	blue	-0.177907	0.0404881
ENSG00000115977	AAK1	grey	-0.0955284	0.384476			ENSG00000115977	AAK1	orange	0.110294	0.154664			ENSG00000115977	AAK1	red	-0.17484	0.0441301
ENSG00000087884	AAMDC	yellow	-0.110285	0.314996			ENSG00000087884	AAMDC	grey	-0.0650657	0.402065			ENSG00000087884	AAMDC	grey	-0.0547383	0.531457
ENSG00000127837	AAMP	brown	0.198381	0.0687536			ENSG00000127837	AAMP	royalblue	0.151555	0.0498728			ENSG00000127837	AAMP	brown	0.0423584	0.62831
ENSG00000131043	AAR2	brown	-0.0430419	0.6957			ENSG00000131043	AAR2	royalblue	0.062467	0.421162			ENSG00000131043	AAR2	brown	-0.102191	0.241812
ENSG00000090861	AARS	brown	0.109975	0.316368			ENSG00000090861	AARS	brown	0.209767	0.00635212			ENSG00000090861	AARS	darkgreen	-0.0770786	0.377865
ENSG00000124608	AARS2	blue	-0.272763	0.0115501			ENSG00000124608	AARS2	blue	0.0195276	0.801628			ENSG00000124608	AARS2	blue	-0.256888	0.00283702
ENSG00000266967	AARSD1	blue	-0.407056	0.000110576			ENSG00000266967	AARSD1	blue	-0.112969	0.144846			ENSG00000266967	AARSD1	blue	-0.322487	0.000153307
ENSG00000157426	AASDH	brown	0.233284	0.0316606			ENSG00000157426	AASDH	brown	0.0421138	0.587803			ENSG00000157426	AASDH	brown	0.207711	0.0164374
ENSG00000149313	AASDHPPT	blue	-0.305751	0.00443232			ENSG00000149313	AASDHPPT	blue	0.0101259	0.896353			ENSG00000149313	AASDHPPT	blue	-0.252282	0.00339472
ENSG00000008311	AASS	brown	0.0455594	0.67885			ENSG00000008311	AASS	brown	-0.019934	0.797587			ENSG00000008311	AASS	turquoise	0.0556475	0.52465
ENSG00000275700	AATF	black	0.0876355	0.425142			ENSG00000275700	AATF	orange	0.0967095	0.212374			ENSG00000275700	AATF	darkgrey	-0.00673965	0.938629
ENSG00000181409	AATK	yellow	-0.0877823	0.424364			ENSG00000181409	AATK	yellow	-0.164072	0.0335732			ENSG00000181409	AATK	salmon	0.0618165	0.47966
ENSG00000225180	AATK-AS1	turquoise	0.0823333	0.453791			ENSG00000225180	AATK-AS1	turquoise	-0.0832585	0.283289			ENSG00000225180	AATK-AS1	turquoise	0.135526	0.119853
ENSG00000254180	AB015752.3	turquoise	0.148424	0.175206			ENSG00000254180	AB015752.3	turquoise	0.0116018	0.881349			ENSG00000254180	AB015752.3	turquoise	0.123324	0.157296
ENSG00000225200	AB019441.29	black	-0.183155	0.0933813			ENSG00000225200	AB019441.29	black	-0.0627096	0.419358			ENSG00000225200	AB019441.29	black	-0.111134	0.202836
ENSG00000183044	ABAT	tan	0.113444	0.301251			ENSG00000183044	ABAT	red	0.155692	0.04388			ENSG00000183044	ABAT	red	-0.0302402	0.729693
ENSG00000279800	ABBA01017803.1	brown	0.181964	0.0955677			ENSG00000279800	ABBA01017803.1	brown	-0.0236477	0.760927			ENSG00000279800	ABBA01017803.1	brown	0.18834	0.0299302
ENSG00000280297	ABBA01031664.1	grey	0.0783611	0.475936			ENSG00000280297	ABBA01031664.1	grey	0.102711	0.18522			ENSG00000280297	ABBA01031664.1	turquoise	-0.0161227	0.853862
ENSG00000280286	ABC14-1080714F14.1	turquoise	0.0141619	0.897643			ENSG00000280286	ABC14-1080714F14.1	turquoise	-0.0774253	0.318497			ENSG00000280286	ABC14-1080714F14.1	turquoise	0.0775454	0.374976
ENSG00000271153	ABC7-43041300I9.1	turquoise	0.165372	0.130402			ENSG00000271153	ABC7-43041300I9.1	turquoise	-0.00808261	0.917183			ENSG00000271153	ABC7-43041300I9.1	turquoise	0.15907	0.0674257
ENSG00000165029	ABCA1	magenta	0.0543325	0.621399			ENSG00000165029	ABCA1	magenta	-0.0528906	0.495935			ENSG00000165029	ABCA1	magenta	0.0888152	0.309339
ENSG00000154263	ABCA10	lightyellow	0.115064	0.294353			ENSG00000154263	ABCA10	pink	-0.0410533	0.597249			ENSG00000154263	ABCA10	pink	0.13125	0.132096
ENSG00000251595	ABCA11P	blue	-0.0524741	0.633396			ENSG00000251595	ABCA11P	blue	-0.0186023	0.810847			ENSG00000251595	ABCA11P	blue	-0.0320216	0.71444
ENSG00000238098	ABCA17P	black	0.238879	0.0276849			ENSG00000238098	ABCA17P	turquoise	0.0460282	0.553547			ENSG00000238098	ABCA17P	turquoise	0.174798	0.0441822
ENSG00000107331	ABCA2	salmon	-0.278848	0.00975885			ENSG00000107331	ABCA2	salmon	-0.288174	0.000151895			ENSG00000107331	ABCA2	salmon	-0.0225686	0.796523
ENSG00000167972	ABCA3	blue	-0.184008	0.0918379			ENSG00000167972	ABCA3	blue	-0.00147814	0.984828			ENSG00000167972	ABCA3	blue	-0.172533	0.0470463
ENSG00000154265	ABCA5	blue	-0.149838	0.171085			ENSG00000154265	ABCA5	pink	-0.0799664	0.302824			ENSG00000154265	ABCA5	pink	-0.0694617	0.426922
ENSG00000064687	ABCA7	pink	-0.00530321	0.961581			ENSG00000064687	ABCA7	pink	-0.135725	0.0793974			ENSG00000064687	ABCA7	grey	0.105159	0.228337
ENSG00000141338	ABCA8	salmon	-0.136423	0.213146			ENSG00000141338	ABCA8	salmon	-0.260027	0.00066426			ENSG00000141338	ABCA8	salmon	0.0946286	0.278612
ENSG00000154258	ABCA9	blue	0.0977781	0.373327			ENSG00000154258	ABCA9	turquoise	-0.013429	0.862833			ENSG00000154258	ABCA9	pink	0.0989348	0.257221
ENSG00000085563	ABCB1	lightgreen	-0.0304768	0.781868			ENSG00000085563	ABCB1	lightgreen	-0.18452	0.0166477			ENSG00000085563	ABCB1	midnightblue	0.11911	0.172083
ENSG00000135776	ABCB10	lightyellow	-0.0769609	0.483879			ENSG00000135776	ABCB10	pink	-0.163347	0.0343754			ENSG00000135776	ABCB10	pink	0.0767117	0.380147
ENSG00000115657	ABCB6	pink	0.246548	0.0229273			ENSG00000115657	ABCB6	pink	-0.147611	0.0562053			ENSG00000115657	ABCB6	turquoise	0.317186	0.000199253
ENSG00000131269	ABCB7	brown	0.106377	0.332556			ENSG00000131269	ABCB7	brown	0.0438564	0.572434			ENSG00000131269	ABCB7	darkgreen	0.0628276	0.47249
ENSG00000197150	ABCB8	blue	-0.413437	8.4e-05			ENSG00000197150	ABCB8	blue	-0.19119	0.0130445			ENSG00000197150	ABCB8	blue	-0.170073	0.0503305
ENSG00000150967	ABCB9	black	-0.208543	0.0554521			ENSG00000150967	ABCB9	black	-0.208691	0.00663356			ENSG00000150967	ABCB9	blue	-0.00389984	0.964465
ENSG00000103222	ABCC1	turquoise	0.138258	0.206993			ENSG00000103222	ABCC1	turquoise	0.073972	0.340623			ENSG00000103222	ABCC1	turquoise	0.0493734	0.572501
ENSG00000124574	ABCC10	pink	-0.0692552	0.528822			ENSG00000124574	ABCC10	turquoise	-0.0836769	0.280868			ENSG00000124574	ABCC10	pink	0.0152355	0.861822
ENSG00000140798	ABCC12	red	0.0133095	0.903773			ENSG00000140798	ABCC12	red	0.0263695	0.734387			ENSG00000140798	ABCC12	red	-0.0108216	0.901611
ENSG00000125257	ABCC4	lightgreen	0.0915427	0.404711			ENSG00000125257	ABCC4	lightgreen	-0.224923	0.00337633			ENSG00000125257	ABCC4	midnightblue	0.282605	0.000981243
ENSG00000114770	ABCC5	turquoise	0.147275	0.178608			ENSG00000114770	ABCC5	pink	-0.0806169	0.298895			ENSG00000114770	ABCC5	turquoise	0.164015	0.0592345
ENSG00000223882	ABCC5-AS1	turquoise	-0.0672525	0.540836			ENSG00000223882	ABCC5-AS1	turquoise	-0.215681	0.0049882			ENSG00000223882	ABCC5-AS1	turquoise	0.122001	0.161834
ENSG00000006071	ABCC8	pink	-0.119623	0.27551			ENSG00000006071	ABCC8	pink	-0.202248	0.0085613			ENSG00000006071	ABCC8	pink	0.0694625	0.426916
ENSG00000069431	ABCC9	grey	0.167064	0.126461			ENSG00000069431	ABCC9	grey	-0.13368	0.0840754			ENSG00000069431	ABCC9	turquoise	0.210363	0.0150827
ENSG00000101986	ABCD1	blue	-0.15665	0.152226			ENSG00000101986	ABCD1	turquoise	-0.317254	2.79e-05			ENSG00000101986	ABCD1	yellow	0.148198	0.088684
ENSG00000173208	ABCD2	blue	-0.245507	0.0235291			ENSG00000173208	ABCD2	tan	0.0498126	0.521378			ENSG00000173208	ABCD2	tan	-0.223118	0.00983843
ENSG00000117528	ABCD3	blue	-0.312545	0.00358905			ENSG00000117528	ABCD3	yellow	-0.0917386	0.236934			ENSG00000117528	ABCD3	blue	-0.163051	0.0607638
ENSG00000119688	ABCD4	turquoise	0.346805	0.00114763			ENSG00000119688	ABCD4	orange	0.0546231	0.481909			ENSG00000119688	ABCD4	brown	0.265118	0.00204232
ENSG00000164163	ABCE1	blue	-0.214577	0.0486041			ENSG00000164163	ABCE1	blue	-0.0913704	0.238829			ENSG00000164163	ABCE1	blue	-0.105012	0.228993
ENSG00000204574	ABCF1	blue	-0.377869	0.000363368			ENSG00000204574	ABCF1	blue	-0.151178	0.0504512			ENSG00000204574	ABCF1	blue	-0.235913	0.00626277
ENSG00000033050	ABCF2	purple	-0.0551147	0.616378			ENSG00000033050	ABCF2	blue	0.030633	0.69345			ENSG00000033050	ABCF2	blue	-0.0810748	0.353562
ENSG00000228769	ABCF2P2	turquoise	-0.170428	0.118893			ENSG00000228769	ABCF2P2	turquoise	-0.174141	0.0239733			ENSG00000228769	ABCF2P2	turquoise	0.00107807	0.990174
ENSG00000161204	ABCF3	brown	0.199327	0.067416			ENSG00000161204	ABCF3	royalblue	0.188319	0.0145022			ENSG00000161204	ABCF3	brown	0.0360152	0.680662
ENSG00000160179	ABCG1	brown	0.337683	0.0015746			ENSG00000160179	ABCG1	brown	0.110254	0.154814			ENSG00000160179	ABCG1	brown	0.198678	0.0218741
ENSG00000118777	ABCG2	lightgreen	-0.17543	0.108292			ENSG00000118777	ABCG2	lightgreen	-0.218376	0.00445867			ENSG00000118777	ABCG2	grey	0.021651	0.804627
ENSG00000172350	ABCG4	lightcyan	0.0446663	0.68481			ENSG00000172350	ABCG4	lightcyan	0.122911	0.112457			ENSG00000172350	ABCG4	lightcyan	-0.0570288	0.514394
ENSG00000143994	ABHD1	turquoise	0.115657	0.291855			ENSG00000143994	ABHD1	turquoise	-0.0117826	0.879514			ENSG00000143994	ABHD1	turquoise	0.110347	0.206072
ENSG00000144827	ABHD10	blue	-0.240669	0.0265052			ENSG00000144827	ABHD10	yellow	0.0319114	0.68134			ENSG00000144827	ABHD10	blue	-0.249811	0.00373289
ENSG00000106077	ABHD11	blue	-0.330257	0.00202296			ENSG00000106077	ABHD11	blue	-0.0740464	0.340137			ENSG00000106077	ABHD11	blue	-0.241142	0.00517198
ENSG00000225969	ABHD11-AS1	turquoise	0.107327	0.328233			ENSG00000225969	ABHD11-AS1	turquoise	-0.148579	0.0545914			ENSG00000225969	ABHD11-AS1	turquoise	0.210367	0.0150809
ENSG00000100997	ABHD12	blue	-0.4088	0.000102623			ENSG00000100997	ABHD12	yellow	-0.216474	0.00482674			ENSG00000100997	ABHD12	blue	-0.206578	0.0170479
ENSG00000131969	ABHD12B	turquoise	0.337004	0.00161147			ENSG00000131969	ABHD12B	turquoise	-0.019362	0.803276			ENSG00000131969	ABHD12B	turquoise	0.28281	0.000972588
ENSG00000139826	ABHD13	purple	-0.157611	0.149695			ENSG00000139826	ABHD13	purple	-0.0483098	0.534037			ENSG00000139826	ABHD13	blue	-0.0986384	0.258656
ENSG00000248487	ABHD14A	blue	-0.207662	0.0565152			ENSG00000248487	ABHD14A	blue	0.0517157	0.505569			ENSG00000248487	ABHD14A	blue	-0.2294	0.00790467
ENSG00000114786	ABHD14A-ACY1	blue	-0.206687	0.0577103			ENSG00000114786	ABHD14A-ACY1	blue	-0.00635764	0.934814			ENSG00000114786	ABHD14A-ACY1	blue	-0.169366	0.0513086
ENSG00000114779	ABHD14B	blue	-0.112805	0.303997			ENSG00000114779	ABHD14B	blue	0.0226616	0.770614			ENSG00000114779	ABHD14B	pink	-0.11952	0.170601
ENSG00000168792	ABHD15	blue	-0.114502	0.296736			ENSG00000168792	ABHD15	magenta	-0.0531893	0.493502			ENSG00000168792	ABHD15	magenta	-0.0543365	0.534479
ENSG00000204427	ABHD16A	brown	-0.0214684	0.845377			ENSG00000204427	ABHD16A	royalblue	-0.12135	0.117131			ENSG00000204427	ABHD16A	brown	0.0795832	0.362516
ENSG00000183260	ABHD16B	blue	-0.227867	0.035958			ENSG00000183260	ABHD16B	blue	-0.0604787	0.436125			ENSG00000183260	ABHD16B	blue	-0.147545	0.0901137
ENSG00000129968	ABHD17A	greenyellow	0.0215843	0.844553			ENSG00000129968	ABHD17A	greenyellow	-0.0852397	0.271949			ENSG00000129968	ABHD17A	greenyellow	0.0903073	0.301249
ENSG00000198658	ABHD17AP1	greenyellow	-0.0375418	0.733018			ENSG00000198658	ABHD17AP1	greenyellow	-0.100199	0.196259			ENSG00000198658	ABHD17AP1	black	0.0517879	0.553846
ENSG00000226981	ABHD17AP6	greenyellow	0.113741	0.299978			ENSG00000226981	ABHD17AP6	greenyellow	-0.122383	0.114022			ENSG00000226981	ABHD17AP6	greenyellow	0.211004	0.0147702
ENSG00000107362	ABHD17B	brown	-0.0916298	0.404262			ENSG00000107362	ABHD17B	brown	-0.0754085	0.331303			ENSG00000107362	ABHD17B	grey	-0.0152076	0.862072
ENSG00000136379	ABHD17C	yellow	-0.352701	0.000930739			ENSG00000136379	ABHD17C	yellow	-0.211396	0.00594665			ENSG00000136379	ABHD17C	blue	-0.173839	0.0453766
ENSG00000140526	ABHD2	brown	-0.127839	0.24363			ENSG00000140526	ABHD2	brown	0.00858697	0.912036			ENSG00000140526	ABHD2	blue	-0.128975	0.138991
ENSG00000158201	ABHD3	turquoise	0.307947	0.00414234			ENSG00000158201	ABHD3	orange	0.204079	0.00796849			ENSG00000158201	ABHD3	darkgrey	0.133957	0.124238
ENSG00000100439	ABHD4	grey	0.00621829	0.954958			ENSG00000100439	ABHD4	magenta	-0.0172679	0.824187			ENSG00000100439	ABHD4	turquoise	0.0177731	0.839095
ENSG00000011198	ABHD5	brown	0.0655775	0.550985			ENSG00000011198	ABHD5	brown	0.00495763	0.949146			ENSG00000011198	ABHD5	darkgreen	0.0508538	0.561028
ENSG00000163686	ABHD6	brown	0.110255	0.315129			ENSG00000163686	ABHD6	royalblue	0.140218	0.0698575			ENSG00000163686	ABHD6	brown	-0.00726413	0.933864
ENSG00000127220	ABHD8	greenyellow	0.273187	0.0114165			ENSG00000127220	ABHD8	greenyellow	-0.00512542	0.947428			ENSG00000127220	ABHD8	greenyellow	0.204878	0.0179999
ENSG00000136754	ABI1	brown	0.181439	0.0965446			ENSG00000136754	ABI1	royalblue	0.190554	0.0133561			ENSG00000136754	ABI1	brown	0.0199017	0.820133
ENSG00000138443	ABI2	blue	-0.210657	0.0529685			ENSG00000138443	ABI2	blue	0.0787627	0.310184			ENSG00000138443	ABI2	blue	-0.22078	0.0106578
ENSG00000108798	ABI3	grey60	0.228308	0.035591			ENSG00000108798	ABI3	grey60	0.105892	0.171902			ENSG00000108798	ABI3	grey60	0.10233	0.24117
ENSG00000154175	ABI3BP	grey	0.139158	0.204026			ENSG00000154175	ABI3BP	grey	-0.17706	0.0216759			ENSG00000154175	ABI3BP	grey	0.282253	0.000996328
ENSG00000097007	ABL1	blue	-0.208308	0.0557341			ENSG00000097007	ABL1	blue	-0.0457888	0.555614			ENSG00000097007	ABL1	blue	-0.140769	0.10606
ENSG00000143322	ABL2	brown	0.0726831	0.508575			ENSG00000143322	ABL2	brown	0.0821118	0.289995			ENSG00000143322	ABL2	darkgreen	-0.00247179	0.977473
ENSG00000099204	ABLIM1	cyan	0.177243	0.104635			ENSG00000099204	ABLIM1	royalblue	0.17289	0.0250203			ENSG00000099204	ABLIM1	cyan	-0.0438052	0.616612
ENSG00000163995	ABLIM2	red	0.170335	0.119098			ENSG00000163995	ABLIM2	red	0.0114297	0.883097			ENSG00000163995	ABLIM2	red	0.105271	0.227839
ENSG00000173210	ABLIM3	turquoise	-0.011792	0.914701			ENSG00000173210	ABLIM3	cyan	-0.0255359	0.742484			ENSG00000173210	ABLIM3	cyan	0.0114114	0.896278
ENSG00000159842	ABR	blue	-0.251195	0.0203992			ENSG00000159842	ABR	blue	-0.147781	0.0559189			ENSG00000159842	ABR	blue	-0.0572877	0.512483
ENSG00000174429	ABRA	turquoise	0.099007	0.367322			ENSG00000174429	ABRA	turquoise	0.00967154	0.900979			ENSG00000174429	ABRA	turquoise	0.0630655	0.470811
ENSG00000146386	ABRACL	red	0.00971398	0.92969			ENSG00000146386	ABRACL	red	-0.00855625	0.912349			ENSG00000146386	ABRACL	red	0.0145144	0.868301
ENSG00000146109	ABT1	blue	-0.277407	0.0101594			ENSG00000146109	ABT1	yellow	-0.118942	0.124635			ENSG00000146109	ABT1	blue	-0.179141	0.0390964
ENSG00000114626	ABTB1	blue	-0.285065	0.00818446			ENSG00000114626	ABTB1	yellow	-0.121922	0.115402			ENSG00000114626	ABTB1	blue	-0.151504	0.0817186
ENSG00000166016	ABTB2	magenta	-0.153188	0.161605			ENSG00000166016	ABTB2	magenta	0.120847	0.118669			ENSG00000166016	ABTB2	magenta	-0.242484	0.00492093
ENSG00000260246	AC000032.2	grey	0.0883493	0.421366			ENSG00000260246	AC000032.2	grey	0.0228242	0.769014			ENSG00000260246	AC000032.2	grey	0.0534337	0.541301
ENSG00000274457	AC000041.10	grey	0.328398	0.00215189			ENSG00000274457	AC000041.10	lightcyan	0.132915	0.0858793			ENSG00000274457	AC000041.10	red	0.160072	0.0656945
ENSG00000273212	AC000068.10	turquoise	0.286915	0.00776123			ENSG00000273212	AC000068.10	royalblue	0.134044	0.0832271			ENSG00000273212	AC000068.10	brown	0.153906	0.0769397
ENSG00000185065	AC000068.5	brown	0.302758	0.00485677			ENSG00000185065	AC000068.5	orange	0.150235	0.0519217			ENSG00000185065	AC000068.5	turquoise	0.142872	0.100889
ENSG00000273300	AC000068.9	turquoise	0.170343	0.119081			ENSG00000273300	AC000068.9	turquoise	-0.0467054	0.54772			ENSG00000273300	AC000068.9	pink	0.202595	0.0193517
ENSG00000232926	AC000078.5	grey	-0.0665123	0.545309			ENSG00000232926	AC000078.5	blue	-0.148575	0.0545987			ENSG00000232926	AC000078.5	pink	0.063665	0.466596
ENSG00000235776	AC000089.3	grey	-0.0847351	0.440683			ENSG00000235776	AC000089.3	orange	-0.100049	0.196934			ENSG00000235776	AC000089.3	turquoise	0.00834025	0.924094
ENSG00000270393	AC000095.9	blue	-0.216656	0.0464127			ENSG00000270393	AC000095.9	brown	0.0774895	0.318094			ENSG00000270393	AC000095.9	grey	-0.289889	0.000712875
ENSG00000243107	AC000120.7	yellow	-0.139961	0.201401			ENSG00000243107	AC000120.7	yellow	-0.12092	0.118445			ENSG00000243107	AC000120.7	pink	-0.022493	0.797189
ENSG00000280347	AC000123.2	brown	0.138103	0.207508			ENSG00000280347	AC000123.2	turquoise	0.0185663	0.811206			ENSG00000280347	AC000123.2	turquoise	0.0996069	0.253987
ENSG00000279265	AC000123.3	yellow	-0.0669873	0.542436			ENSG00000279265	AC000123.3	turquoise	-0.116649	0.132119			ENSG00000279265	AC000123.3	turquoise	0.0387569	0.657828
ENSG00000224138	AC000123.4	grey	0.0694791	0.527488			ENSG00000224138	AC000123.4	turquoise	-0.086144	0.266877			ENSG00000224138	AC000123.4	turquoise	0.129251	0.13814
ENSG00000278727	AC000403.4	blue	-0.363021	0.000638738			ENSG00000278727	AC000403.4	blue	-0.0294189	0.705024			ENSG00000278727	AC000403.4	blue	-0.275729	0.0013165
ENSG00000274898	AC001226.7	turquoise	0.111634	0.309079			ENSG00000274898	AC001226.7	turquoise	0.111196	0.151297			ENSG00000274898	AC001226.7	turquoise	0.00561994	0.94881
ENSG00000272330	AC002044.4	green	-0.0465627	0.672178			ENSG00000272330	AC002044.4	turquoise	-0.196978	0.0104917			ENSG00000272330	AC002044.4	turquoise	0.116034	0.183507
ENSG00000237729	AC002075.4	green	-0.120653	0.271368			ENSG00000237729	AC002075.4	turquoise	-0.188712	0.0142942			ENSG00000237729	AC002075.4	turquoise	0.0598803	0.493553
ENSG00000267698	AC002116.7	brown	0.040964	0.709718			ENSG00000267698	AC002116.7	brown	0.152463	0.0485024			ENSG00000267698	AC002116.7	brown	-0.0968423	0.267471
ENSG00000248101	AC002116.8	blue	-0.219531	0.0435175			ENSG00000248101	AC002116.8	blue	-0.0248627	0.749044			ENSG00000248101	AC002116.8	blue	-0.207268	0.0166739
ENSG00000224505	AC002117.1	turquoise	0.268109	0.0131073			ENSG00000224505	AC002117.1	turquoise	0.0607204	0.43429			ENSG00000224505	AC002117.1	brown	0.159229	0.0671478
ENSG00000260494	AC002310.10	turquoise	0.396395	0.000172963			ENSG00000260494	AC002310.10	turquoise	0.259608	0.000678216			ENSG00000260494	AC002310.10	turquoise	0.117688	0.177296
ENSG00000235560	AC002310.12	turquoise	0.214014	0.0492121			ENSG00000235560	AC002310.12	orange	0.233824	0.00228477			ENSG00000235560	AC002310.12	turquoise	0.00528956	0.951816
ENSG00000260869	AC002310.13	yellow	-0.140858	0.1985			ENSG00000260869	AC002310.13	blue	0.124013	0.109249			ENSG00000260869	AC002310.13	blue	-0.194946	0.0245368
ENSG00000278922	AC002310.14	turquoise	0.26468	0.0143682			ENSG00000278922	AC002310.14	turquoise	0.0425541	0.583902			ENSG00000278922	AC002310.14	turquoise	0.223685	0.00964797
ENSG00000239791	AC002310.7	turquoise	0.394639	0.000185926			ENSG00000239791	AC002310.7	turquoise	0.17941	0.0199667			ENSG00000239791	AC002310.7	brown	0.203787	0.0186352
ENSG00000267439	AC002398.11	blue	-0.355414	0.000844064			ENSG00000267439	AC002398.11	yellow	-0.12573	0.104391			ENSG00000267439	AC002398.11	blue	-0.211248	0.0146528
ENSG00000267328	AC002398.12	blue	-0.241358	0.0260631			ENSG00000267328	AC002398.12	blue	-0.108351	0.162108			ENSG00000267328	AC002398.12	blue	-0.13116	0.132364
ENSG00000267049	AC002398.13	blue	-0.228111	0.0357548			ENSG00000267049	AC002398.13	blue	-0.158107	0.0406685			ENSG00000267049	AC002398.13	blue	-0.0811463	0.353136
ENSG00000188223	AC002398.9	blue	-0.443774	2.1e-05			ENSG00000188223	AC002398.9	yellow	-0.109091	0.15924			ENSG00000188223	AC002398.9	blue	-0.321079	0.000164436
ENSG00000261528	AC002400.1	turquoise	0.215362	0.0477676			ENSG00000261528	AC002400.1	turquoise	0.0397636	0.608827			ENSG00000261528	AC002400.1	turquoise	0.152752	0.0792066
ENSG00000236472	AC002401.1	brown	-0.0876897	0.424854			ENSG00000236472	AC002401.1	brown	0.100622	0.194367			ENSG00000236472	AC002401.1	darkgreen	-0.146647	0.0921106
ENSG00000236197	AC002429.5	green	0.0245609	0.823442			ENSG00000236197	AC002429.5	turquoise	-0.24582	0.0013189			ENSG00000236197	AC002429.5	turquoise	0.196246	0.0235794
ENSG00000231170	AC002451.3	turquoise	0.118888	0.278493			ENSG00000231170	AC002451.3	grey	0.0066212	0.932118			ENSG00000231170	AC002451.3	grey	0.0875699	0.316199
ENSG00000223969	AC002456.2	turquoise	0.239338	0.0273778			ENSG00000223969	AC002456.2	turquoise	0.0966704	0.21256			ENSG00000223969	AC002456.2	turquoise	0.125216	0.150976
ENSG00000241764	AC002467.7	turquoise	0.232221	0.0324683			ENSG00000241764	AC002467.7	orange	0.0598114	0.441213			ENSG00000241764	AC002467.7	darkgrey	0.14989	0.0850625
ENSG00000226872	AC002472.11	blue	-0.421333	5.93e-05			ENSG00000226872	AC002472.11	blue	-0.112321	0.14718			ENSG00000226872	AC002472.11	blue	-0.274089	0.00141058
ENSG00000261457	AC002519.6	turquoise	-0.0511433	0.642046			ENSG00000261457	AC002519.6	turquoise	-0.217634	0.00459918			ENSG00000261457	AC002519.6	grey	0.139629	0.108948
ENSG00000261312	AC002550.5	salmon	0.129919	0.235982			ENSG00000261312	AC002550.5	blue	0.0127559	0.869646			ENSG00000261312	AC002550.5	grey	0.10725	0.21917
ENSG00000276571	AC002550.6	turquoise	0.210476	0.0531776			ENSG00000276571	AC002550.6	turquoise	-0.0552592	0.476813			ENSG00000276571	AC002550.6	turquoise	0.23385	0.00674655
ENSG00000221016	AC002558.1	yellow	-0.0520226	0.636325			ENSG00000221016	AC002558.1	grey	0.0185413	0.811455			ENSG00000221016	AC002558.1	grey	-0.061398	0.482645
ENSG00000268193	AC002985.3	red	-0.0492026	0.654745			ENSG00000268193	AC002985.3	red	0.109517	0.157608			ENSG00000268193	AC002985.3	red	-0.125542	0.149907
ENSG00000268133	AC003002.4	brown	0.0628833	0.5675			ENSG00000268133	AC003002.4	royalblue	0.0900196	0.245872			ENSG00000268133	AC003002.4	brown	-0.0266719	0.760559
ENSG00000269533	AC003002.6	brown	0.244956	0.0238533			ENSG00000269533	AC003002.6	brown	0.0712733	0.358578			ENSG00000269533	AC003002.6	brown	0.186517	0.0315854
ENSG00000268107	AC003005.4	brown	0.230575	0.0337525			ENSG00000268107	AC003005.4	brown	0.129945	0.093186			ENSG00000268107	AC003005.4	darkgreen	0.107846	0.216606
ENSG00000264453	AC003006.1	green	0.158365	0.147733			ENSG00000264453	AC003006.1	turquoise	-0.0939215	0.225914			ENSG00000264453	AC003006.1	turquoise	0.197813	0.0224685
ENSG00000269026	AC003006.7	brown	0.350018	0.00102434			ENSG00000269026	AC003006.7	orange	0.183803	0.0170822			ENSG00000269026	AC003006.7	brown	0.155246	0.0743717
ENSG00000234358	AC003080.4	turquoise	-0.119641	0.275438			ENSG00000234358	AC003080.4	turquoise	-0.144984	0.0607787			ENSG00000234358	AC003080.4	turquoise	0.0259207	0.767108
ENSG00000223561	AC003090.1	darkred	0.342322	0.00134223			ENSG00000223561	AC003090.1	darkred	0.28877	0.000146971			ENSG00000223561	AC003090.1	turquoise	0.0970115	0.266632
ENSG00000236194	AC003104.1	turquoise	0.195073	0.0736013			ENSG00000236194	AC003104.1	turquoise	-0.0953546	0.21888			ENSG00000236194	AC003104.1	turquoise	0.231461	0.00734796
ENSG00000268392	AC003682.16	turquoise	0.00581361	0.957887			ENSG00000268392	AC003682.16	turquoise	-0.124181	0.108764			ENSG00000268392	AC003682.16	turquoise	0.105833	0.225354
ENSG00000228113	AC003991.3	turquoise	0.381703	0.000312744			ENSG00000228113	AC003991.3	turquoise	0.0931677	0.229678			ENSG00000228113	AC003991.3	turquoise	0.216179	0.0124476
ENSG00000264952	AC004000.1	green	0.0202686	0.85392			ENSG00000264952	AC004000.1	turquoise	-0.181051	0.0188433			ENSG00000264952	AC004000.1	turquoise	0.165844	0.0564186
ENSG00000229492	AC004019.10	turquoise	0.168259	0.12373			ENSG00000229492	AC004019.10	turquoise	-0.0735253	0.343555			ENSG00000229492	AC004019.10	turquoise	0.204831	0.0180272
ENSG00000236754	AC004019.13	magenta	0.072075	0.512138			ENSG00000236754	AC004019.13	magenta	-0.0529643	0.495334			ENSG00000236754	AC004019.13	magenta	0.10569	0.225984
ENSG00000223442	AC004041.2	brown	0.333536	0.00181245			ENSG00000223442	AC004041.2	royalblue	0.123332	0.111223			ENSG00000223442	AC004041.2	brown	0.203926	0.0185532
ENSG00000196656	AC004057.1	grey	-0.208237	0.055819			ENSG00000196656	AC004057.1	grey	-0.118863	0.124887			ENSG00000196656	AC004057.1	grey	-0.0676209	0.439305
ENSG00000251259	AC004069.2	blue	-0.169036	0.121982			ENSG00000251259	AC004069.2	turquoise	-0.143832	0.0628803			ENSG00000251259	AC004069.2	turquoise	-0.0203171	0.816445
ENSG00000276449	AC004076.5	turquoise	0.166838	0.126983			ENSG00000276449	AC004076.5	turquoise	0.0695266	0.370507			ENSG00000276449	AC004076.5	turquoise	0.0670395	0.443259
ENSG00000268533	AC004076.7	grey	0.153367	0.161111			ENSG00000268533	AC004076.7	grey	0.0465654	0.548922			ENSG00000268533	AC004076.7	pink	0.0845935	0.332991
ENSG00000268163	AC004076.9	brown	0.252409	0.0197794			ENSG00000268163	AC004076.9	turquoise	0.232862	0.00238495			ENSG00000268163	AC004076.9	turquoise	0.047185	0.58966
ENSG00000267666	AC004156.3	grey	-0.0126698	0.908378			ENSG00000267666	AC004156.3	blue	0.0946269	0.222432			ENSG00000267666	AC004156.3	grey	-0.0864653	0.322365
ENSG00000261008	AC004158.2	blue	-0.131886	0.228905			ENSG00000261008	AC004158.2	blue	-0.00319885	0.967174			ENSG00000261008	AC004158.2	blue	-0.112989	0.195352
ENSG00000260664	AC004158.3	blue	-0.280237	0.00938562			ENSG00000260664	AC004158.3	blue	-0.0945117	0.222998			ENSG00000260664	AC004158.3	blue	-0.197389	0.022764
ENSG00000230435	AC004160.4	brown	-0.108937	0.320983			ENSG00000230435	AC004160.4	grey	-0.173096	0.0248453			ENSG00000230435	AC004160.4	grey	0.0542502	0.535129
ENSG00000184616	AC004166.6	blue	-0.308238	0.00410511			ENSG00000184616	AC004166.6	blue	-0.0624055	0.421621			ENSG00000184616	AC004166.6	blue	-0.234971	0.0064798
ENSG00000267778	AC004221.2	blue	-0.11264	0.30471			ENSG00000267778	AC004221.2	grey	0.0914844	0.238241			ENSG00000267778	AC004221.2	grey	-0.142801	0.101062
ENSG00000230612	AC004237.1	turquoise	0.169547	0.120839			ENSG00000230612	AC004237.1	turquoise	-0.074733	0.335665			ENSG00000230612	AC004237.1	turquoise	0.222479	0.0100567
ENSG00000005189	AC004381.6	blue	-0.30398	0.00467932			ENSG00000005189	AC004381.6	blue	-0.0129743	0.867434			ENSG00000005189	AC004381.6	blue	-0.208162	0.0161998
ENSG00000226107	AC004383.3	turquoise	-0.0551634	0.616066			ENSG00000226107	AC004383.3	turquoise	-0.0414898	0.593353			ENSG00000226107	AC004383.3	turquoise	-0.00651113	0.940706
ENSG00000269131	AC004447.2	pink	-0.0329347	0.764766			ENSG00000269131	AC004447.2	pink	-0.113106	0.144354			ENSG00000269131	AC004447.2	pink	0.0690256	0.429837
ENSG00000227078	AC004448.2	turquoise	0.172	0.11548			ENSG00000227078	AC004448.2	orange	0.0726985	0.349023			ENSG00000227078	AC004448.2	brown	0.067245	0.441859
ENSG00000235979	AC004448.5	turquoise	0.363123	0.000636319			ENSG00000235979	AC004448.5	orange	0.135024	0.0809778			ENSG00000235979	AC004448.5	brown	0.167947	0.0533188
ENSG00000261204	AC004449.6	turquoise	0.301261	0.00508227			ENSG00000261204	AC004449.6	turquoise	0.0959714	0.215901			ENSG00000261204	AC004449.6	turquoise	0.194098	0.0251782
ENSG00000146677	AC004453.8	black	0.0241763	0.826162			ENSG00000146677	AC004453.8	black	0.00935246	0.90423			ENSG00000146677	AC004453.8	darkgrey	0.0136436	0.876138
ENSG00000237347	AC004461.4	turquoise	0.0125209	0.90945			ENSG00000237347	AC004461.4	turquoise	-0.088704	0.25287			ENSG00000237347	AC004461.4	turquoise	0.0901723	0.301976
ENSG00000272682	AC004471.10	turquoise	0.258812	0.0167706			ENSG00000272682	AC004471.10	turquoise	0.160747	0.0373858			ENSG00000272682	AC004471.10	brown	0.0896199	0.304959
ENSG00000223461	AC004471.9	turquoise	0.237541	0.0285948			ENSG00000223461	AC004471.9	orange	0.123358	0.111148			ENSG00000223461	AC004471.9	turquoise	0.130092	0.135573
ENSG00000273862	AC004477.1	brown	0.177907	0.103321			ENSG00000273862	AC004477.1	brown	0.000913164	0.990627			ENSG00000273862	AC004477.1	grey	0.163623	0.0598519
ENSG00000267122	AC004490.1	turquoise	0.0829183	0.450579			ENSG00000267122	AC004490.1	turquoise	-0.113053	0.144543			ENSG00000267122	AC004490.1	turquoise	0.167591	0.0538333
ENSG00000225792	AC004540.4	brown	0.354052	0.000886609			ENSG00000225792	AC004540.4	royalblue	0.373276	6.25e-07			ENSG00000225792	AC004540.4	brown	0.0296249	0.734986
ENSG00000214870	AC004540.5	blue	-0.00508441	0.963165			ENSG00000214870	AC004540.5	blue	0.0446309	0.565663			ENSG00000214870	AC004540.5	blue	-0.0402499	0.645524
ENSG00000221576	AC004543.1	green	0.00165676	0.987994			ENSG00000221576	AC004543.1	green	-0.193836	0.0118169			ENSG00000221576	AC004543.1	turquoise	0.155478	0.0739341
ENSG00000229893	AC004549.6	brown	0.209914	0.0538301			ENSG00000229893	AC004549.6	brown	0.0342735	0.659178			ENSG00000229893	AC004549.6	darkgreen	0.192862	0.0261402
ENSG00000235669	AC004593.3	turquoise	-0.00170621	0.987635			ENSG00000235669	AC004593.3	turquoise	-0.00894843	0.908349			ENSG00000235669	AC004593.3	pink	0.00572694	0.947837
ENSG00000225877	AC004603.4	turquoise	-0.0636129	0.563005			ENSG00000225877	AC004603.4	darkturquoise	-0.280278	0.000233487			ENSG00000225877	AC004603.4	salmon	0.186242	0.0318418
ENSG00000267755	AC004623.2	purple	-0.25287	0.0195483			ENSG00000267755	AC004623.2	blue	-0.111049	0.151844			ENSG00000267755	AC004623.2	blue	-0.171227	0.0487671
ENSG00000279488	AC004623.3	turquoise	0.102099	0.352474			ENSG00000279488	AC004623.3	turquoise	-0.0482759	0.534325			ENSG00000279488	AC004623.3	pink	0.122031	0.161728
ENSG00000267304	AC004637.1	turquoise	-0.0528013	0.631276			ENSG00000267304	AC004637.1	turquoise	-0.148272	0.0550994			ENSG00000267304	AC004637.1	pink	0.0813536	0.351903
ENSG00000213717	AC004692.5	green	-0.0789577	0.472574			ENSG00000213717	AC004692.5	turquoise	-0.292824	0.000117218			ENSG00000213717	AC004692.5	turquoise	0.177859	0.0405435
ENSG00000269881	AC004754.3	pink	-0.396412	0.000172842			ENSG00000269881	AC004754.3	pink	-0.318422	2.59e-05			ENSG00000269881	AC004754.3	pink	-0.0848855	0.331319
ENSG00000266727	AC004824.1	brown	0.12813	0.242552			ENSG00000266727	AC004824.1	royalblue	0.0295541	0.703731			ENSG00000266727	AC004824.1	brown	0.0952645	0.27538
ENSG00000231951	AC004837.4	blue	-0.255532	0.0182585			ENSG00000231951	AC004837.4	blue	-0.274034	0.000325112			ENSG00000231951	AC004837.4	turquoise	0.0111162	0.898947
ENSG00000175873	AC004840.9	blue	-0.173649	0.11198			ENSG00000175873	AC004840.9	turquoise	-0.0166022	0.830861			ENSG00000175873	AC004840.9	pink	-0.139936	0.108163
ENSG00000242687	AC004893.11	turquoise	0.243781	0.0245565			ENSG00000242687	AC004893.11	turquoise	0.0837949	0.280188			ENSG00000242687	AC004893.11	turquoise	0.156067	0.0728344
ENSG00000222024	AC004945.1	turquoise	-0.0313772	0.77559			ENSG00000222024	AC004945.1	turquoise	-0.193752	0.0118542			ENSG00000222024	AC004945.1	turquoise	0.12614	0.147961
ENSG00000239556	AC004951.5	blue	-0.0812599	0.459718			ENSG00000239556	AC004951.5	turquoise	-0.193962	0.0117608			ENSG00000239556	AC004951.5	pink	0.0956885	0.273239
ENSG00000228434	AC004951.6	turquoise	-0.101435	0.35563			ENSG00000228434	AC004951.6	turquoise	-0.0598319	0.441056			ENSG00000228434	AC004951.6	turquoise	-0.0209395	0.810925
ENSG00000243554	AC004967.7	yellow	-0.213498	0.0497753			ENSG00000243554	AC004967.7	yellow	-0.0445713	0.566183			ENSG00000243554	AC004967.7	blue	-0.147116	0.091063
ENSG00000205485	AC004980.7	turquoise	0.178654	0.101859			ENSG00000205485	AC004980.7	orange	0.0895927	0.248128			ENSG00000205485	AC004980.7	darkgrey	0.0664804	0.447079
ENSG00000241057	AC004985.12	grey	0.1591	0.145838			ENSG00000241057	AC004985.12	pink	-0.0767672	0.322639			ENSG00000241057	AC004985.12	pink	0.207559	0.0165181
ENSG00000231198	AC004987.10	grey	0.0184256	0.867075			ENSG00000231198	AC004987.10	grey	-0.114063	0.140969			ENSG00000231198	AC004987.10	grey	0.113661	0.192693
ENSG00000233225	AC004987.9	grey	-0.00167406	0.987868			ENSG00000233225	AC004987.9	grey	-0.0747535	0.335532			ENSG00000233225	AC004987.9	grey	0.0638914	0.465009
ENSG00000264759	AC005000.1	grey	0.0538102	0.62476			ENSG00000264759	AC005000.1	grey	-0.0689832	0.374267			ENSG00000264759	AC005000.1	grey	0.104435	0.231576
ENSG00000231255	AC005009.1	turquoise	0.246249	0.0230992			ENSG00000231255	AC005009.1	turquoise	-0.00902351	0.907583			ENSG00000231255	AC005009.1	turquoise	0.248438	0.00393366
ENSG00000233073	AC005009.2	magenta	-0.0355093	0.746973			ENSG00000233073	AC005009.2	magenta	0.0119423	0.877894			ENSG00000233073	AC005009.2	magenta	-0.0438284	0.616425
ENSG00000228421	AC005013.5	magenta	-0.031548	0.774401			ENSG00000228421	AC005013.5	magenta	-0.0674379	0.385088			ENSG00000228421	AC005013.5	magenta	0.0294747	0.73628
ENSG00000224330	AC005019.3	green	0.101955	0.353155			ENSG00000224330	AC005019.3	turquoise	-0.218296	0.00447358			ENSG00000224330	AC005019.3	turquoise	0.253207	0.00327536
ENSG00000183308	AC005037.3	brown	0.258376	0.016962			ENSG00000183308	AC005037.3	brown	0.154434	0.0456348			ENSG00000183308	AC005037.3	brown	0.099218	0.255855
ENSG00000226658	AC005037.4	turquoise	0.142185	0.194261			ENSG00000226658	AC005037.4	turquoise	-0.066052	0.394953			ENSG00000226658	AC005037.4	turquoise	0.190042	0.0284522
ENSG00000204380	AC005042.4	darkturquoise	0.236267	0.0294846			ENSG00000204380	AC005042.4	darkturquoise	-0.033213	0.669093			ENSG00000204380	AC005042.4	turquoise	0.217824	0.0117796
ENSG00000273811	AC005052.1	grey	-0.0784703	0.47532			ENSG00000273811	AC005052.1	turquoise	-0.0334127	0.667221			ENSG00000273811	AC005052.1	turquoise	-0.0376674	0.666865
ENSG00000222482	AC005071.1	turquoise	0.183835	0.0921488			ENSG00000222482	AC005071.1	turquoise	0.0418357	0.590273			ENSG00000222482	AC005071.1	turquoise	0.127448	0.143771
ENSG00000278832	AC005071.2	turquoise	0.0945179	0.389548			ENSG00000278832	AC005071.2	turquoise	-0.0390296	0.615459			ENSG00000278832	AC005071.2	turquoise	0.107385	0.218587
ENSG00000224046	AC005076.5	yellow	-0.231321	0.0331652			ENSG00000224046	AC005076.5	blue	-0.0452984	0.559859			ENSG00000224046	AC005076.5	blue	-0.147255	0.0907544
ENSG00000280404	AC005086.3	turquoise	0.107517	0.327371			ENSG00000280404	AC005086.3	turquoise	-0.0826579	0.286788			ENSG00000280404	AC005086.3	turquoise	0.151696	0.0813275
ENSG00000223374	AC005104.3	magenta	0.00817035	0.940841			ENSG00000223374	AC005104.3	magenta	-0.0154281	0.842662			ENSG00000223374	AC005104.3	magenta	0.0190215	0.827962
ENSG00000225286	AC005105.2	green	-0.098568	0.36946			ENSG00000225286	AC005105.2	turquoise	-0.223404	0.00360376			ENSG00000225286	AC005105.2	turquoise	0.100764	0.248483
ENSG00000196295	AC005154.6	pink	0.0427044	0.69797			ENSG00000196295	AC005154.6	pink	0.136512	0.0776548			ENSG00000196295	AC005154.6	pink	-0.0734781	0.400612
ENSG00000244480	AC005154.7	pink	0.0218254	0.842838			ENSG00000244480	AC005154.7	pink	0.0935244	0.227891			ENSG00000244480	AC005154.7	pink	-0.0569156	0.515231
ENSG00000269694	AC005197.2	turquoise	0.000452822	0.996718			ENSG00000269694	AC005197.2	turquoise	-0.12742	0.0997771			ENSG00000269694	AC005197.2	pink	0.109909	0.207893
ENSG00000236352	AC005220.3	grey	0.0623357	0.570885			ENSG00000236352	AC005220.3	darkturquoise	-0.134597	0.0819512			ENSG00000236352	AC005220.3	salmon	0.156016	0.0729283
ENSG00000231595	AC005224.2	turquoise	0.125287	0.25325			ENSG00000231595	AC005224.2	orange	0.0614035	0.429128			ENSG00000231595	AC005224.2	brown	0.0364617	0.676923
ENSG00000264918	AC005229.1	yellow	-0.0700355	0.524178			ENSG00000264918	AC005229.1	grey	-0.0625657	0.420428			ENSG00000264918	AC005229.1	grey	-0.00773509	0.929587
ENSG00000225521	AC005237.4	turquoise	-0.0849276	0.439642			ENSG00000225521	AC005237.4	turquoise	-0.140025	0.0702473			ENSG00000225521	AC005237.4	turquoise	0.0461466	0.597884
ENSG00000268030	AC005253.2	turquoise	0.0876877	0.424865			ENSG00000268030	AC005253.2	turquoise	-0.0650797	0.401963			ENSG00000268030	AC005253.2	pink	0.130535	0.134235
ENSG00000268983	AC005253.4	yellow	-0.185395	0.0893746			ENSG00000268983	AC005253.4	black	-0.0783666	0.312631			ENSG00000268983	AC005253.4	blue	-0.126016	0.148363
ENSG00000256210	AC005255.3	brown	0.156938	0.151464			ENSG00000256210	AC005255.3	grey	-0.046565	0.548926			ENSG00000256210	AC005255.3	grey	0.175372	0.0434797
ENSG00000267688	AC005262.2	yellow	-0.0486958	0.658078			ENSG00000267688	AC005262.2	greenyellow	-0.0456833	0.556526			ENSG00000267688	AC005262.2	greenyellow	-0.00222005	0.979767
ENSG00000267139	AC005262.3	brown	0.03117	0.777033			ENSG00000267139	AC005262.3	brown	0.041321	0.594858			ENSG00000267139	AC005262.3	brown	-0.00710096	0.935346
ENSG00000267283	AC005306.3	grey	0.0211915	0.847347			ENSG00000267283	AC005306.3	turquoise	-0.0800404	0.302376			ENSG00000267283	AC005306.3	turquoise	0.0783867	0.3698
ENSG00000248015	AC005329.7	turquoise	0.246941	0.0227039			ENSG00000248015	AC005329.7	pink	-0.0732972	0.345058			ENSG00000248015	AC005329.7	turquoise	0.252959	0.00330696
ENSG00000267372	AC005330.2	blue	-0.27434	0.0110603			ENSG00000267372	AC005330.2	blue	-0.0225509	0.771703			ENSG00000267372	AC005330.2	orange	-0.208677	0.0159325
ENSG00000267056	AC005336.4	blue	-0.15776	0.149307			ENSG00000267056	AC005336.4	magenta	-0.113339	0.143526			ENSG00000267056	AC005336.4	blue	-0.0514231	0.556646
ENSG00000268565	AC005339.2	blue	-0.330223	0.00202525			ENSG00000268565	AC005339.2	yellow	-0.19066	0.0133038			ENSG00000268565	AC005339.2	yellow	-0.0893532	0.306407
ENSG00000262686	AC005356.1	grey	-0.189259	0.0827831			ENSG00000262686	AC005356.1	grey	-0.152029	0.0491528			ENSG00000262686	AC005356.1	grey	-0.057161	0.513418
ENSG00000255513	AC005363.9	turquoise	-0.0471953	0.667985			ENSG00000255513	AC005363.9	turquoise	-0.101333	0.191216			ENSG00000255513	AC005363.9	turquoise	0.0452738	0.604835
ENSG00000269191	AC005387.2	turquoise	0.166971	0.126674			ENSG00000269191	AC005387.2	turquoise	-0.0187917	0.808958			ENSG00000269191	AC005387.2	turquoise	0.154146	0.0764733
ENSG00000268938	AC005387.3	turquoise	0.0725641	0.509271			ENSG00000268938	AC005387.3	turquoise	-0.119174	0.123896			ENSG00000268938	AC005387.3	turquoise	0.162305	0.0619689
ENSG00000267159	AC005391.2	grey	-0.135401	0.216626			ENSG00000267159	AC005391.2	grey	0.0605272	0.435756			ENSG00000267159	AC005391.2	blue	-0.158452	0.0685108
ENSG00000227606	AC005392.13	turquoise	0.000837556	0.99393			ENSG00000227606	AC005392.13	turquoise	-0.164098	0.0335441			ENSG00000227606	AC005392.13	turquoise	0.139605	0.109008
ENSG00000225647	AC005487.2	green	0.127239	0.245868			ENSG00000225647	AC005487.2	turquoise	-0.115227	0.136929			ENSG00000225647	AC005487.2	turquoise	0.200285	0.0208067
ENSG00000205584	AC005488.11	greenyellow	-0.0983432	0.370559			ENSG00000205584	AC005488.11	yellow	-0.270664	0.00038745			ENSG00000205584	AC005488.11	yellow	0.154326	0.0761274
ENSG00000267224	AC005498.4	turquoise	0.171822	0.115861			ENSG00000267224	AC005498.4	turquoise	0.102935	0.184257			ENSG00000267224	AC005498.4	turquoise	0.0652224	0.455743
ENSG00000279599	AC005514.2	turquoise	0.17439	0.110434			ENSG00000279599	AC005514.2	turquoise	-0.148196	0.0552261			ENSG00000279599	AC005514.2	turquoise	0.268952	0.00174621
ENSG00000223878	AC005517.3	turquoise	-0.204992	0.0598378			ENSG00000223878	AC005517.3	turquoise	-0.0687192	0.376103			ENSG00000223878	AC005517.3	pink	-0.09894	0.257196
ENSG00000258559	AC005519.4	turquoise	0.321674	0.00268218			ENSG00000258559	AC005519.4	turquoise	0.0672325	0.386541			ENSG00000258559	AC005519.4	turquoise	0.23406	0.00669586
ENSG00000269604	AC005523.2	blue	-0.303554	0.00474058			ENSG00000269604	AC005523.2	blue	0.0826485	0.286843			ENSG00000269604	AC005523.2	blue	-0.360107	2.06739e-05
ENSG00000268536	AC005523.3	greenyellow	0.0964813	0.37973			ENSG00000268536	AC005523.3	greenyellow	0.0108765	0.888718			ENSG00000268536	AC005523.3	greenyellow	0.0584392	0.504029
ENSG00000230825	AC005532.5	turquoise	0.317005	0.0031165			ENSG00000230825	AC005532.5	turquoise	0.0759265	0.327983			ENSG00000230825	AC005532.5	turquoise	0.20556	0.0176124
ENSG00000234450	AC005534.6	turquoise	-0.0340076	0.757336			ENSG00000234450	AC005534.6	turquoise	0.190397	0.0134337			ENSG00000234450	AC005534.6	grey	-0.195898	0.0238325
ENSG00000224903	AC005534.8	green	0.18149	0.0964499			ENSG00000224903	AC005534.8	turquoise	-0.0458383	0.555186			ENSG00000224903	AC005534.8	turquoise	0.171083	0.0489591
ENSG00000279809	AC005538.3	grey	0.0839696	0.444838			ENSG00000279809	AC005538.3	grey	-0.0848182	0.274336			ENSG00000279809	AC005538.3	lightcyan	0.12871	0.139813
ENSG00000235852	AC005540.3	greenyellow	0.222683	0.0405177			ENSG00000235852	AC005540.3	white	-0.0267548	0.730655			ENSG00000235852	AC005540.3	brown	0.254128	0.00316028
ENSG00000267036	AC005559.3	greenyellow	-0.109115	0.320189			ENSG00000267036	AC005559.3	greenyellow	-0.00439329	0.954929			ENSG00000267036	AC005559.3	black	-0.0977804	0.262842
ENSG00000214719	AC005562.1	brown	0.0652954	0.552703			ENSG00000214719	AC005562.1	brown	0.111612	0.149767			ENSG00000214719	AC005562.1	grey	-0.0325952	0.709553
ENSG00000261790	AC005606.14	grey	-0.180636	0.0980539			ENSG00000261790	AC005606.14	orange	0.0803252	0.300653			ENSG00000261790	AC005606.14	grey	-0.185052	0.0329709
ENSG00000260107	AC005606.15	yellow	-0.163385	0.135151			ENSG00000260107	AC005606.15	yellow	-0.228001	0.00295459			ENSG00000260107	AC005606.15	blue	0.0511016	0.559119
ENSG00000279726	AC005609.16	brown	0.0836662	0.44649			ENSG00000279726	AC005609.16	brown	-0.00321779	0.96698			ENSG00000279726	AC005609.16	darkgreen	0.0838605	0.337212
ENSG00000278901	AC005609.17	brown	-0.112337	0.306021			ENSG00000278901	AC005609.17	brown	-0.0258024	0.739893			ENSG00000278901	AC005609.17	turquoise	-0.0674474	0.440483
ENSG00000278915	AC005609.18	brown	0.210667	0.0529567			ENSG00000278915	AC005609.18	brown	0.0806025	0.298982			ENSG00000278915	AC005609.18	darkgreen	0.119368	0.171148
ENSG00000278946	AC005609.20	lightyellow	0.0621273	0.572175			ENSG00000278946	AC005609.20	grey	0.0342248	0.659632			ENSG00000278946	AC005609.20	grey	0.0370218	0.672244
ENSG00000269749	AC005614.5	brown	0.0627147	0.568541			ENSG00000269749	AC005614.5	brown	0.06445	0.406542			ENSG00000269749	AC005614.5	darkgreen	-0.00403528	0.963232
ENSG00000272070	AC005618.6	brown	0.147631	0.177548			ENSG00000272070	AC005618.6	brown	0.222774	0.00370215			ENSG00000272070	AC005618.6	tan	-0.0594387	0.49675
ENSG00000280026	AC005618.8	brown	0.0113781	0.917684			ENSG00000280026	AC005618.8	brown	-0.0985369	0.20382			ENSG00000280026	AC005618.8	darkgreen	0.0977588	0.262948
ENSG00000279855	AC005618.9	turquoise	0.182639	0.0943229			ENSG00000279855	AC005618.9	turquoise	-0.0235652	0.761737			ENSG00000279855	AC005618.9	turquoise	0.162579	0.0615228
ENSG00000263422	AC005702.1	blue	-0.0296736	0.787479			ENSG00000263422	AC005702.1	blue	-0.071329	0.358202			ENSG00000263422	AC005702.1	blue	0.0320067	0.714567
ENSG00000263820	AC005702.2	grey	-0.1019	0.35342			ENSG00000263820	AC005702.2	turquoise	-0.240449	0.00169239			ENSG00000263820	AC005702.2	turquoise	0.114312	0.190141
ENSG00000265638	AC005702.3	blue	-0.0234887	0.831032			ENSG00000265638	AC005702.3	yellow	-0.0999704	0.197286			ENSG00000265638	AC005702.3	grey	0.064444	0.461149
ENSG00000266701	AC005702.4	grey	-0.126391	0.249056			ENSG00000266701	AC005702.4	yellow	-0.157718	0.0411717			ENSG00000266701	AC005702.4	grey	0.0170992	0.845118
ENSG00000254099	AC005740.5	brown	0.0955749	0.384243			ENSG00000254099	AC005740.5	brown	0.00668459	0.931469			ENSG00000254099	AC005740.5	brown	0.0829195	0.34268
ENSG00000271871	AC005740.6	turquoise	0.121927	0.266299			ENSG00000271871	AC005740.6	turquoise	-0.0674965	0.384675			ENSG00000271871	AC005740.6	turquoise	0.159761	0.0662275
ENSG00000277795	AC005752.10	grey	0.11997	0.274111			ENSG00000277795	AC005752.10	grey	0.0698981	0.36795			ENSG00000277795	AC005752.10	grey	0.0325029	0.710338
ENSG00000278925	AC005753.1	blue	-0.243089	0.0249792			ENSG00000278925	AC005753.1	blue	-0.128121	0.0979112			ENSG00000278925	AC005753.1	pink	-0.130982	0.132896
ENSG00000272154	AC005754.7	brown	0.188697	0.0837176			ENSG00000272154	AC005754.7	brown	-0.0215926	0.781155			ENSG00000272154	AC005754.7	turquoise	0.168151	0.053027
ENSG00000272108	AC005754.8	brown	0.253546	0.0192135			ENSG00000272108	AC005754.8	orange	0.114724	0.138662			ENSG00000272108	AC005754.8	brown	0.109593	0.209209
ENSG00000267044	AC005757.6	turquoise	0.0247972	0.821771			ENSG00000267044	AC005757.6	turquoise	-0.0831463	0.28394			ENSG00000267044	AC005757.6	turquoise	0.0899429	0.303212
ENSG00000266933	AC005775.2	greenyellow	0.185202	0.0897141			ENSG00000266933	AC005775.2	greenyellow	0.0856915	0.269407			ENSG00000266933	AC005775.2	greenyellow	0.071389	0.414175
ENSG00000270802	AC005776.1	green	-0.0974581	0.374901			ENSG00000270802	AC005776.1	turquoise	-0.188021	0.0146614			ENSG00000270802	AC005776.1	turquoise	0.0858986	0.325559
ENSG00000268189	AC005785.2	turquoise	0.230142	0.0340973			ENSG00000268189	AC005785.2	orange	0.04603	0.553531			ENSG00000268189	AC005785.2	brown	0.182912	0.0350874
ENSG00000279203	AC005785.5	turquoise	0.00259741	0.981178			ENSG00000279203	AC005785.5	turquoise	-0.0527503	0.49708			ENSG00000279203	AC005785.5	pink	0.0443264	0.612421
ENSG00000267436	AC005786.7	blue	-0.26343	0.0148535			ENSG00000267436	AC005786.7	pink	-0.268246	0.000438822			ENSG00000267436	AC005786.7	pink	0.0118621	0.892205
ENSG00000267473	AC005789.11	grey	-0.123259	0.261075			ENSG00000267473	AC005789.11	turquoise	-0.0743437	0.338196			ENSG00000267473	AC005789.11	turquoise	-0.0316179	0.717888
ENSG00000268034	AC005795.1	brown	0.109533	0.318328			ENSG00000268034	AC005795.1	brown	-0.110326	0.154545			ENSG00000268034	AC005795.1	turquoise	0.193328	0.0257742
ENSG00000279617	AC005796.2	turquoise	0.174871	0.109439			ENSG00000279617	AC005796.2	turquoise	-0.0470223	0.545005			ENSG00000279617	AC005796.2	turquoise	0.218191	0.0116351
ENSG00000269019	AC005932.1	red	-0.12448	0.256341			ENSG00000269019	AC005932.1	red	0.00617324	0.9367			ENSG00000269019	AC005932.1	blue	-0.107542	0.217909
ENSG00000279009	AC005943.6	yellow	-0.0627666	0.568221			ENSG00000279009	AC005943.6	yellow	-0.147905	0.055711			ENSG00000279009	AC005943.6	yellow	0.0670296	0.443326
ENSG00000267469	AC005944.2	blue	-0.206166	0.0583575			ENSG00000267469	AC005944.2	purple	-0.17216	0.0256499			ENSG00000267469	AC005944.2	blue	-0.0178663	0.838263
ENSG00000267138	AC005954.3	turquoise	0.00937504	0.932138			ENSG00000267138	AC005954.3	turquoise	-0.0755223	0.330572			ENSG00000267138	AC005954.3	turquoise	0.0708742	0.417558
ENSG00000267205	AC005954.4	grey	0.0170206	0.877129			ENSG00000267205	AC005954.4	turquoise	-0.146167	0.0586836			ENSG00000267205	AC005954.4	turquoise	0.136602	0.116915
ENSG00000244563	AC006011.4	blue	-0.0379905	0.729948			ENSG00000244563	AC006011.4	blue	0.0492434	0.526154			ENSG00000244563	AC006011.4	blue	-0.0725913	0.406337
ENSG00000242073	AC006014.7	brown	0.201126	0.0649295			ENSG00000242073	AC006014.7	brown	0.10331	0.182657			ENSG00000242073	AC006014.7	darkgreen	0.0771594	0.377364
ENSG00000146722	AC006014.8	grey	0.00630115	0.954359			ENSG00000146722	AC006014.8	turquoise	-0.208443	0.00669986			ENSG00000146722	AC006014.8	turquoise	0.193817	0.0253944
ENSG00000203335	AC006019.3	turquoise	-0.0272705	0.804332			ENSG00000203335	AC006019.3	turquoise	-0.100572	0.194591			ENSG00000203335	AC006019.3	turquoise	0.0584228	0.504149
ENSG00000233363	AC006019.4	turquoise	0.0231623	0.833346			ENSG00000233363	AC006019.4	turquoise	-0.0758233	0.328642			ENSG00000233363	AC006019.4	turquoise	0.0733151	0.40166
ENSG00000234286	AC006026.13	grey	0.0226704	0.836836			ENSG00000234286	AC006026.13	grey	-0.141426	0.067459			ENSG00000234286	AC006026.13	grey	0.135922	0.118763
ENSG00000227719	AC006042.6	blue	-0.383062	0.000296403			ENSG00000227719	AC006042.6	yellow	-0.129134	0.0952624			ENSG00000227719	AC006042.6	blue	-0.223011	0.0098747
ENSG00000233108	AC006042.7	turquoise	0.127668	0.24427			ENSG00000233108	AC006042.7	turquoise	-0.0705234	0.36367			ENSG00000233108	AC006042.7	turquoise	0.173417	0.0459101
ENSG00000233264	AC006042.8	turquoise	-0.0286713	0.794496			ENSG00000233264	AC006042.8	turquoise	-0.13955	0.0712134			ENSG00000233264	AC006042.8	turquoise	0.098311	0.260248
ENSG00000279799	AC006077.3	greenyellow	0.155466	0.155387			ENSG00000279799	AC006077.3	yellow	0.0178945	0.817916			ENSG00000279799	AC006077.3	turquoise	0.109618	0.209104
ENSG00000267192	AC006116.12	turquoise	0.349273	0.00105179			ENSG00000267192	AC006116.12	turquoise	-0.00159179	0.983662			ENSG00000267192	AC006116.12	turquoise	0.306199	0.000337825
ENSG00000267710	AC006116.20	turquoise	-0.119875	0.274493			ENSG00000267710	AC006116.20	turquoise	-0.0638847	0.410679			ENSG00000267710	AC006116.20	turquoise	-0.0433934	0.619932
ENSG00000267776	AC006116.24	brown	0.0626185	0.569135			ENSG00000267776	AC006116.24	brown	0.117443	0.129487			ENSG00000267776	AC006116.24	tan	-0.032691	0.708737
ENSG00000267459	AC006116.27	brown	0.118258	0.281067			ENSG00000267459	AC006116.27	brown	0.0530075	0.494982			ENSG00000267459	AC006116.27	tan	0.0681166	0.43595
ENSG00000279716	AC006128.2	turquoise	0.179512	0.100198			ENSG00000279716	AC006128.2	orange	0.0187491	0.809382			ENSG00000279716	AC006128.2	brown	0.158589	0.0682677
ENSG00000267063	AC006130.3	brown	-0.146405	0.181216			ENSG00000267063	AC006130.3	brown	-0.15294	0.0477944			ENSG00000267063	AC006130.3	grey	-0.0273825	0.754381
ENSG00000279008	AC006157.1	brown	-0.0414127	0.706683			ENSG00000279008	AC006157.1	brown	-0.0334749	0.666639			ENSG00000279008	AC006157.1	darkgreen	-0.00725834	0.933917
ENSG00000279899	AC006157.2	brown	-0.0354065	0.747681			ENSG00000279899	AC006157.2	brown	-0.0459783	0.553977			ENSG00000279899	AC006157.2	darkgreen	0.00636733	0.942014
ENSG00000253392	AC006277.2	brown	0.0989764	0.36747			ENSG00000253392	AC006277.2	orange	0.119967	0.121396			ENSG00000253392	AC006277.2	brown	-0.0154222	0.860145
ENSG00000279452	AC006277.3	grey	0.160722	0.141721			ENSG00000279452	AC006277.3	brown	0.206704	0.00718218			ENSG00000279452	AC006277.3	pink	-0.0571882	0.513218
ENSG00000236213	AC006369.2	grey	-0.0201049	0.855087			ENSG00000236213	AC006369.2	turquoise	-0.0840844	0.278523			ENSG00000236213	AC006369.2	turquoise	0.05331	0.542238
ENSG00000236861	AC006378.2	grey	0.131492	0.230308			ENSG00000236861	AC006378.2	grey	0.082904	0.285351			ENSG00000236861	AC006378.2	grey	0.0507042	0.562182
ENSG00000279119	AC006449.2	blue	-0.276779	0.0103385			ENSG00000279119	AC006449.2	blue	-0.251702	0.000997528			ENSG00000279119	AC006449.2	turquoise	-0.0441725	0.613657
ENSG00000228509	AC006460.2	brown	0.227057	0.0366408			ENSG00000228509	AC006460.2	brown	0.0810762	0.296142			ENSG00000228509	AC006460.2	darkgreen	0.154539	0.0757177
ENSG00000232887	AC006466.5	turquoise	0.24473	0.0239874			ENSG00000232887	AC006466.5	turquoise	-0.0950586	0.22032			ENSG00000232887	AC006466.5	turquoise	0.311068	0.000268018
ENSG00000265600	AC006480.1	green	-0.0104114	0.924657			ENSG00000265600	AC006480.1	turquoise	-0.0525817	0.498459			ENSG00000265600	AC006480.1	turquoise	0.0326957	0.708697
ENSG00000263900	AC006483.1	tan	-0.00237587	0.982783			ENSG00000263900	AC006483.1	blue	0.00675327	0.930767			ENSG00000263900	AC006483.1	blue	-0.00736228	0.932972
ENSG00000268643	AC006486.9	brown	0.164528	0.132404			ENSG00000268643	AC006486.9	royalblue	0.0881014	0.25612			ENSG00000268643	AC006486.9	brown	0.0856511	0.32696
ENSG00000261342	AC006538.1	purple	-0.196367	0.0716728			ENSG00000261342	AC006538.1	yellow	0.0164822	0.832066			ENSG00000261342	AC006538.1	blue	-0.186353	0.0317386
ENSG00000267001	AC006538.4	blue	-0.259903	0.0162993			ENSG00000267001	AC006538.4	blue	0.0818084	0.291787			ENSG00000267001	AC006538.4	blue	-0.254017	0.00317395
ENSG00000236540	AC006547.13	blue	0.0813646	0.459139			ENSG00000236540	AC006547.13	grey	-0.0174402	0.822461			ENSG00000236540	AC006547.13	grey	0.0765395	0.381221
ENSG00000234409	AC006547.14	blue	-0.2812	0.00913453			ENSG00000234409	AC006547.14	blue	-0.188342	0.0144899			ENSG00000234409	AC006547.14	blue	-0.10452	0.231192
ENSG00000268292	AC006547.15	blue	-0.0886081	0.420002			ENSG00000268292	AC006547.15	red	-0.0464045	0.550306			ENSG00000268292	AC006547.15	red	-0.0227409	0.795003
ENSG00000243762	AC006547.8	black	0.0733388	0.504748			ENSG00000243762	AC006547.8	orange	-0.0352296	0.65029			ENSG00000243762	AC006547.8	turquoise	0.0990701	0.256568
ENSG00000252234	AC006557.1	green	0.104971	0.33902			ENSG00000252234	AC006557.1	turquoise	-0.135621	0.0796311			ENSG00000252234	AC006557.1	turquoise	0.187901	0.0303225
ENSG00000269194	AC006942.4	yellow	-0.056545	0.607243			ENSG00000269194	AC006942.4	greenyellow	-0.0328102	0.672874			ENSG00000269194	AC006942.4	greenyellow	-0.0231714	0.791211
ENSG00000235478	AC006946.15	grey	0.0390011	0.723052			ENSG00000235478	AC006946.15	turquoise	0.0235128	0.76225			ENSG00000235478	AC006946.15	turquoise	0.0111326	0.898799
ENSG00000273203	AC006946.16	pink	0.0545174	0.62021			ENSG00000273203	AC006946.16	pink	0.00722419	0.925953			ENSG00000273203	AC006946.16	pink	0.0432742	0.620894
ENSG00000273442	AC006946.17	turquoise	0.238284	0.0280864			ENSG00000273442	AC006946.17	turquoise	0.0986734	0.203191			ENSG00000273442	AC006946.17	turquoise	0.0951393	0.276014
ENSG00000234457	AC006960.5	turquoise	0.0208131	0.850041			ENSG00000234457	AC006960.5	turquoise	-0.204145	0.0079479			ENSG00000234457	AC006960.5	turquoise	0.183147	0.0348493
ENSG00000237815	AC007000.11	blue	-0.0929883	0.397301			ENSG00000237815	AC007000.11	blue	-0.176823	0.0218556			ENSG00000237815	AC007000.11	turquoise	0.073723	0.399039
ENSG00000205482	AC007000.12	grey	-0.0414604	0.706361			ENSG00000205482	AC007000.12	turquoise	-0.169018	0.0285135			ENSG00000205482	AC007000.12	turquoise	0.104155	0.232837
ENSG00000244239	AC007009.1	turquoise	0.0106174	0.923171			ENSG00000244239	AC007009.1	black	0.0850187	0.273199			ENSG00000244239	AC007009.1	black	-0.0627974	0.472703
ENSG00000251660	AC007036.5	darkturquoise	-0.12316	0.261461			ENSG00000251660	AC007036.5	darkturquoise	-0.175849	0.0226052			ENSG00000251660	AC007036.5	salmon	0.0450626	0.606523
ENSG00000229127	AC007038.7	turquoise	0.0670073	0.542316			ENSG00000229127	AC007038.7	turquoise	-0.0633968	0.414269			ENSG00000229127	AC007038.7	pink	0.109625	0.209076
ENSG00000258881	AC007040.11	brown	-0.0575871	0.600626			ENSG00000258881	AC007040.11	grey	0.0357899	0.645104			ENSG00000258881	AC007040.11	turquoise	-0.0787177	0.367777
ENSG00000250261	AC007050.18	yellow	-0.202284	0.0633691			ENSG00000250261	AC007050.18	yellow	-0.209194	0.00650074			ENSG00000250261	AC007050.18	yellow	0.0191195	0.82709
ENSG00000226605	AC007098.1	brown	0.234866	0.0304907			ENSG00000226605	AC007098.1	brown	0.0648957	0.403298			ENSG00000226605	AC007098.1	darkgreen	0.161307	0.063612
ENSG00000251410	AC007106.1	grey	-0.0825627	0.45253			ENSG00000251410	AC007106.1	grey	-0.139189	0.0719561			ENSG00000251410	AC007106.1	turquoise	0.0399715	0.647811
ENSG00000229970	AC007128.1	turquoise	0.148174	0.175942			ENSG00000229970	AC007128.1	orange	0.12734	0.0999926			ENSG00000229970	AC007128.1	turquoise	0.0254859	0.770905
ENSG00000237166	AC007163.3	salmon	-0.0314763	0.7749			ENSG00000237166	AC007163.3	salmon	-0.136933	0.076735			ENSG00000237166	AC007163.3	salmon	0.0898508	0.30371
ENSG00000230408	AC007163.6	brown	0.0507481	0.644624			ENSG00000230408	AC007163.6	brown	-0.0567508	0.46498			ENSG00000230408	AC007163.6	darkgreen	0.10162	0.244467
ENSG00000279407	AC007191.4	turquoise	0.239884	0.0270172			ENSG00000279407	AC007191.4	turquoise	0.17254	0.0253204			ENSG00000279407	AC007191.4	turquoise	0.0507288	0.561993
ENSG00000269145	AC007192.6	salmon	0.0734459	0.504124			ENSG00000269145	AC007192.6	salmon	-0.101115	0.19218			ENSG00000269145	AC007192.6	salmon	0.121961	0.161972
ENSG00000269124	AC007193.10	turquoise	0.0359895	0.743668			ENSG00000269124	AC007193.10	turquoise	-0.0514383	0.507857			ENSG00000269124	AC007193.10	pink	0.0739372	0.397667
ENSG00000269151	AC007193.8	yellow	-0.209127	0.0547566			ENSG00000269151	AC007193.8	yellow	-0.139176	0.0719822			ENSG00000269151	AC007193.8	blue	-0.0594557	0.496628
ENSG00000268810	AC007193.9	turquoise	0.102941	0.348494			ENSG00000268810	AC007193.9	turquoise	-0.11219	0.147654			ENSG00000268810	AC007193.9	turquoise	0.179207	0.039023
ENSG00000266163	AC007216.1	grey	-0.0370169	0.736614			ENSG00000266163	AC007216.1	grey	-0.15003	0.0522472			ENSG00000266163	AC007216.1	grey	0.0861539	0.324118
ENSG00000269696	AC007228.11	grey	-0.166891	0.126859			ENSG00000269696	AC007228.11	grey	0.0495335	0.523717			ENSG00000269696	AC007228.11	grey	-0.196055	0.0237175
ENSG00000268352	AC007228.5	turquoise	0.0628128	0.567935			ENSG00000268352	AC007228.5	turquoise	-0.11873	0.125312			ENSG00000268352	AC007228.5	turquoise	0.155895	0.0731529
ENSG00000268568	AC007228.9	yellow	-0.310277	0.00385311			ENSG00000268568	AC007228.9	grey	-0.0762573	0.325873			ENSG00000268568	AC007228.9	grey	-0.209651	0.0154365
ENSG00000267544	AC007229.3	turquoise	0.149934	0.170809			ENSG00000267544	AC007229.3	orange	-0.0398904	0.607684			ENSG00000267544	AC007229.3	turquoise	0.176221	0.0424574
ENSG00000231043	AC007238.1	brown	-0.00848496	0.938567			ENSG00000231043	AC007238.1	brown	-0.0470116	0.545096			ENSG00000231043	AC007238.1	brown	0.0308276	0.724652
ENSG00000231312	AC007246.3	pink	-0.324209	0.00246986			ENSG00000231312	AC007246.3	blue	-0.0715298	0.356846			ENSG00000231312	AC007246.3	blue	-0.243429	0.00475079
ENSG00000217258	AC007249.3	blue	-0.188374	0.084258			ENSG00000217258	AC007249.3	blue	-0.115628	0.13556			ENSG00000217258	AC007249.3	blue	-0.0639925	0.464302
ENSG00000223813	AC007255.8	lightyellow	-0.0116861	0.915464			ENSG00000223813	AC007255.8	yellow	0.0822857	0.288971			ENSG00000223813	AC007255.8	brown	-0.0759346	0.385006
ENSG00000226925	AC007271.3	green	-0.0282339	0.797564			ENSG00000226925	AC007271.3	turquoise	-0.19246	0.012442			ENSG00000226925	AC007271.3	turquoise	0.136511	0.117161
ENSG00000230799	AC007279.2	turquoise	-0.192403	0.0777105			ENSG00000230799	AC007279.2	turquoise	-0.16481	0.0327731			ENSG00000230799	AC007279.2	turquoise	-0.0210927	0.809568
ENSG00000235579	AC007283.4	turquoise	0.0781566	0.477092			ENSG00000235579	AC007283.4	turquoise	-0.0914711	0.238309			ENSG00000235579	AC007283.4	turquoise	0.14324	0.100006
ENSG00000234431	AC007283.5	pink	0.0285173	0.795576			ENSG00000234431	AC007283.5	pink	0.0375603	0.628831			ENSG00000234431	AC007283.5	pink	-0.00595518	0.945761
ENSG00000227014	AC007285.6	turquoise	-0.189217	0.0828521			ENSG00000227014	AC007285.6	grey	-0.00211468	0.978296			ENSG00000227014	AC007285.6	pink	-0.160695	0.0646369
ENSG00000269318	AC007292.3	grey	-0.0681284	0.535565			ENSG00000269318	AC007292.3	turquoise	-0.124365	0.10824			ENSG00000269318	AC007292.3	turquoise	0.0519336	0.55273
ENSG00000269807	AC007292.4	turquoise	0.148659	0.174515			ENSG00000269807	AC007292.4	orange	0.0541161	0.485991			ENSG00000269807	AC007292.4	turquoise	0.0894522	0.305869
ENSG00000267980	AC007292.6	blue	-0.272444	0.0116512			ENSG00000267980	AC007292.6	turquoise	-0.0613558	0.429487			ENSG00000267980	AC007292.6	blue	-0.18725	0.030911
ENSG00000269425	AC007292.7	turquoise	0.152286	0.164119			ENSG00000269425	AC007292.7	turquoise	-0.0653945	0.399685			ENSG00000269425	AC007292.7	turquoise	0.186005	0.0320638
ENSG00000234252	AC007308.6	turquoise	0.0349195	0.751038			ENSG00000234252	AC007308.6	turquoise	-0.12008	0.121042			ENSG00000234252	AC007308.6	pink	0.121975	0.161921
ENSG00000272600	AC007308.7	blue	-0.0567437	0.60598			ENSG00000272600	AC007308.7	yellow	0.0459324	0.554374			ENSG00000272600	AC007308.7	blue	-0.0985516	0.259078
ENSG00000224946	AC007312.3	green	0.0383206	0.727693			ENSG00000224946	AC007312.3	turquoise	-0.250953	0.00103403			ENSG00000224946	AC007312.3	turquoise	0.211407	0.0145769
ENSG00000172974	AC007318.5	brown	0.136209	0.213869			ENSG00000172974	AC007318.5	tan	0.151166	0.0504698			ENSG00000172974	AC007318.5	royalblue	0.002525	0.976988
ENSG00000271275	AC007326.9	turquoise	0.168601	0.122959			ENSG00000271275	AC007326.9	turquoise	0.133845	0.0836886			ENSG00000271275	AC007326.9	brown	0.049511	0.571431
ENSG00000225216	AC007362.3	green	0.0778754	0.478683			ENSG00000225216	AC007362.3	turquoise	-0.197141	0.0104266			ENSG00000225216	AC007362.3	turquoise	0.210249	0.015139
ENSG00000276659	AC007375.1	turquoise	0.00166317	0.987947			ENSG00000276659	AC007375.1	turquoise	-0.188407	0.0144556			ENSG00000276659	AC007375.1	turquoise	0.153574	0.0775859
ENSG00000227946	AC007383.3	brown	0.235679	0.0299033			ENSG00000227946	AC007383.3	grey	0.248799	0.00114588			ENSG00000227946	AC007383.3	tan	0.00059762	0.994553
ENSG00000227394	AC007386.3	turquoise	0.137335	0.210073			ENSG00000227394	AC007386.3	turquoise	-0.0221968	0.775192			ENSG00000227394	AC007386.3	turquoise	0.131103	0.132533
ENSG00000232613	AC007386.4	turquoise	0.272739	0.0115575			ENSG00000232613	AC007386.4	turquoise	0.011025	0.887208			ENSG00000232613	AC007386.4	turquoise	0.236372	0.00615944
ENSG00000232046	AC007392.3	turquoise	0.198169	0.0690561			ENSG00000232046	AC007392.3	pink	0.253805	0.000901272			ENSG00000232046	AC007392.3	pink	-0.0697409	0.425061
ENSG00000237179	AC007392.4	blue	0.066818	0.54346			ENSG00000237179	AC007392.4	pink	0.213493	0.00545877			ENSG00000237179	AC007392.4	blue	-0.119901	0.169232
ENSG00000235035	AC007395.3	turquoise	-0.100079	0.36213			ENSG00000235035	AC007395.3	turquoise	-0.143857	0.0628344			ENSG00000235035	AC007395.3	turquoise	0.0380348	0.663813
ENSG00000230525	AC007403.2	blue	-0.282869	0.00871301			ENSG00000230525	AC007403.2	blue	-0.134513	0.0821436			ENSG00000230525	AC007403.2	blue	-0.149905	0.0850305
ENSG00000223859	AC007403.3	blue	-0.104059	0.343258			ENSG00000223859	AC007403.3	turquoise	-0.0442261	0.569197			ENSG00000223859	AC007403.3	grey	-0.0546105	0.532418
ENSG00000235934	AC007405.8	red	0.104099	0.343069			ENSG00000235934	AC007405.8	red	0.0773959	0.318681			ENSG00000235934	AC007405.8	red	0.0317605	0.716669
ENSG00000226101	AC007461.2	grey	0.0364774	0.740315			ENSG00000226101	AC007461.2	grey	-0.0669434	0.388591			ENSG00000226101	AC007461.2	grey	0.0961923	0.27071
ENSG00000238165	AC007560.1	turquoise	0.00441696	0.967998			ENSG00000238165	AC007560.1	turquoise	-0.0607802	0.433836			ENSG00000238165	AC007560.1	grey	0.0531632	0.543353
ENSG00000215968	AC007560.2	green	0.0278531	0.800237			ENSG00000215968	AC007560.2	turquoise	-0.172591	0.0252765			ENSG00000215968	AC007560.2	turquoise	0.16627	0.0557792
ENSG00000236886	AC007563.5	greenyellow	0.121665	0.267339			ENSG00000236886	AC007563.5	greenyellow	0.198303	0.00997335			ENSG00000236886	AC007563.5	grey	-0.0589461	0.500331
ENSG00000244055	AC007566.10	brown	0.149683	0.171535			ENSG00000244055	AC007566.10	brown	0.0391674	0.614211			ENSG00000244055	AC007566.10	darkgreen	0.0913406	0.295729
ENSG00000242539	AC007620.3	magenta	0.0617591	0.574459			ENSG00000242539	AC007620.3	magenta	0.033947	0.662224			ENSG00000242539	AC007620.3	magenta	0.02689	0.758661
ENSG00000279898	AC007678.1	blue	-0.342473	0.00133523			ENSG00000279898	AC007678.1	blue	-0.22297	0.00367121			ENSG00000279898	AC007678.1	blue	-0.191242	0.0274481
ENSG00000225610	AC007679.3	brown	0.133748	0.222338			ENSG00000225610	AC007679.3	brown	-0.0437404	0.57345			ENSG00000225610	AC007679.3	darkgreen	0.149784	0.085285
ENSG00000233251	AC007743.1	blue	-0.214041	0.0491832			ENSG00000233251	AC007743.1	turquoise	-0.266418	0.000481768			ENSG00000233251	AC007743.1	turquoise	0.0251155	0.774145
ENSG00000267213	AC007773.2	turquoise	0.296254	0.0059056			ENSG00000267213	AC007773.2	grey	0.153099	0.0475603			ENSG00000267213	AC007773.2	grey	0.140383	0.107029
ENSG00000267610	AC007787.2	turquoise	0.212862	0.0504761			ENSG00000267610	AC007787.2	turquoise	-0.0683959	0.378358			ENSG00000267610	AC007787.2	turquoise	0.221731	0.0103176
ENSG00000279044	AC007787.3	turquoise	0.0916028	0.404401			ENSG00000279044	AC007787.3	turquoise	0.0272837	0.725542			ENSG00000279044	AC007787.3	turquoise	0.0430324	0.622848
ENSG00000226205	AC007790.4	turquoise	-0.0200918	0.85518			ENSG00000226205	AC007790.4	turquoise	-0.228837	0.00284865			ENSG00000226205	AC007790.4	turquoise	0.158195	0.0689656
ENSG00000280103	AC007792.1	turquoise	0.0905709	0.409738			ENSG00000280103	AC007792.1	turquoise	0.0236133	0.761265			ENSG00000280103	AC007792.1	turquoise	0.0650421	0.456992
ENSG00000231859	AC007875.2	turquoise	-0.0582619	0.596358			ENSG00000231859	AC007875.2	turquoise	-0.178344	0.0207271			ENSG00000231859	AC007875.2	turquoise	0.100977	0.247479
ENSG00000224891	AC007899.3	brown	0.228845	0.0351479			ENSG00000224891	AC007899.3	brown	0.0281966	0.716744			ENSG00000224891	AC007899.3	turquoise	0.187307	0.0308587
ENSG00000279018	AC007906.1	brown	0.162012	0.13851			ENSG00000279018	AC007906.1	brown	0.0514357	0.507879			ENSG00000279018	AC007906.1	darkgreen	0.105368	0.22741
ENSG00000233762	AC007969.5	black	-0.284995	0.00820079			ENSG00000233762	AC007969.5	greenyellow	-0.142406	0.0655611			ENSG00000233762	AC007969.5	black	-0.126559	0.14661
ENSG00000227365	AC008060.5	brown	0.266961	0.0135182			ENSG00000227365	AC008060.5	royalblue	0.271703	0.000367154			ENSG00000227365	AC008060.5	brown	-0.0431358	0.622013
ENSG00000218672	AC008060.7	grey	-0.138726	0.205447			ENSG00000218672	AC008060.7	purple	0.0408257	0.599284			ENSG00000218672	AC008060.7	grey	-0.128815	0.139485
ENSG00000236544	AC008060.8	blue	-0.273877	0.0112021			ENSG00000236544	AC008060.8	purple	0.0701769	0.366037			ENSG00000236544	AC008060.8	blue	-0.219626	0.0110841
ENSG00000224553	AC008065.1	green	-0.0842346	0.443397			ENSG00000224553	AC008065.1	turquoise	-0.132299	0.0873562			ENSG00000224553	AC008065.1	turquoise	0.0310083	0.723103
ENSG00000237031	AC008067.2	brown	0.310993	0.00376788			ENSG00000237031	AC008067.2	royalblue	0.0494801	0.524166			ENSG00000237031	AC008067.2	darkgrey	0.220162	0.0108844
ENSG00000232642	AC008073.7	blue	-0.298138	0.00558292			ENSG00000232642	AC008073.7	turquoise	-0.212912	0.00559031			ENSG00000232642	AC008073.7	turquoise	-0.0393269	0.65312
ENSG00000223754	AC008073.9	green	-0.00820992	0.940555			ENSG00000223754	AC008073.9	turquoise	-0.125057	0.106274			ENSG00000223754	AC008073.9	turquoise	0.0994384	0.254795
ENSG00000279644	AC008074.1	brown	0.246727	0.0228255			ENSG00000279644	AC008074.1	brown	0.0415618	0.592711			ENSG00000279644	AC008074.1	darkgreen	0.199161	0.0215489
ENSG00000223935	AC008074.3	turquoise	0.00196073	0.985791			ENSG00000223935	AC008074.3	grey	0.0865321	0.26472			ENSG00000223935	AC008074.3	turquoise	-0.0755996	0.387112
ENSG00000280007	AC008079.10	blue	-0.25456	0.0187205			ENSG00000280007	AC008079.10	red	0.0410777	0.59703			ENSG00000280007	AC008079.10	black	-0.229634	0.00783963
ENSG00000223642	AC008277.1	brown	0.109395	0.318942			ENSG00000223642	AC008277.1	brown	0.00525073	0.946144			ENSG00000223642	AC008277.1	darkgreen	0.0950248	0.276595
ENSG00000235937	AC008280.1	green	-0.108412	0.323338			ENSG00000235937	AC008280.1	turquoise	-0.25032	0.00106583			ENSG00000235937	AC008280.1	turquoise	0.109929	0.207807
ENSG00000241114	AC008280.3	turquoise	-0.0628913	0.56745			ENSG00000241114	AC008280.3	turquoise	-0.130446	0.0919198			ENSG00000241114	AC008280.3	turquoise	0.0541891	0.53559
ENSG00000232220	AC008440.5	grey	-0.115913	0.290781			ENSG00000232220	AC008440.5	grey	-0.0175453	0.821409			ENSG00000232220	AC008440.5	red	-0.0665772	0.446416
ENSG00000266499	AC008536.1	turquoise	0.245373	0.0236075			ENSG00000266499	AC008536.1	turquoise	-0.0165771	0.831113			ENSG00000266499	AC008536.1	turquoise	0.231821	0.0072544
ENSG00000272021	AC008592.8	green	-0.0350349	0.750242			ENSG00000272021	AC008592.8	turquoise	-0.143856	0.0628352			ENSG00000272021	AC008592.8	turquoise	0.0886534	0.310225
ENSG00000222732	AC008671.1	green	-0.0457171	0.6778			ENSG00000222732	AC008671.1	turquoise	-0.077716	0.316677			ENSG00000222732	AC008671.1	turquoise	0.0228294	0.794223
ENSG00000276555	AC008740.1	green	-0.0138506	0.899881			ENSG00000276555	AC008740.1	turquoise	-0.219942	0.00417461			ENSG00000276555	AC008740.1	turquoise	0.173709	0.0455399
ENSG00000267838	AC008746.12	pink	-0.00964268	0.930205			ENSG00000267838	AC008746.12	turquoise	0.0886823	0.252987			ENSG00000267838	AC008746.12	pink	-0.0806233	0.356258
ENSG00000227407	AC008746.3	blue	-0.418583	6.7e-05			ENSG00000227407	AC008746.3	magenta	0.01114	0.88604			ENSG00000227407	AC008746.3	magenta	-0.347202	4.23163e-05
ENSG00000235681	AC008746.5	blue	-0.202234	0.0634349			ENSG00000235681	AC008746.5	turquoise	-0.092129	0.234936			ENSG00000235681	AC008746.5	pink	-0.0995507	0.254256
ENSG00000228737	AC008781.7	blue	-0.193076	0.0766581			ENSG00000228737	AC008781.7	blue	-0.15316	0.0474721			ENSG00000228737	AC008781.7	blue	-0.0395236	0.651498
ENSG00000237705	AC008937.2	brown	0.107965	0.325348			ENSG00000237705	AC008937.2	turquoise	-0.0732243	0.345539			ENSG00000237705	AC008937.2	turquoise	0.147193	0.0908917
ENSG00000228650	AC008940.1	green	-0.107558	0.327187			ENSG00000228650	AC008940.1	turquoise	-0.211325	0.00596399			ENSG00000228650	AC008940.1	turquoise	0.0696827	0.425449
ENSG00000269688	AC008982.2	turquoise	0.0908521	0.408279			ENSG00000269688	AC008982.2	turquoise	-0.0691781	0.372916			ENSG00000269688	AC008982.2	turquoise	0.130246	0.135106
ENSG00000278999	AC008985.1	turquoise	0.138312	0.206817			ENSG00000278999	AC008985.1	turquoise	0.0270842	0.727469			ENSG00000278999	AC008985.1	turquoise	0.0719898	0.410247
ENSG00000271824	AC009014.3	red	0.0332407	0.762644			ENSG00000271824	AC009014.3	red	0.0164088	0.832802			ENSG00000271824	AC009014.3	red	0.0162262	0.852934
ENSG00000260345	AC009052.12	yellow	-0.344156	0.00125929			ENSG00000260345	AC009052.12	yellow	-0.103289	0.182744			ENSG00000260345	AC009052.12	blue	-0.229795	0.00779503
ENSG00000276989	AC009060.1	turquoise	0.144012	0.188532			ENSG00000276989	AC009060.1	turquoise	-0.00996474	0.897993			ENSG00000276989	AC009060.1	turquoise	0.132197	0.129305
ENSG00000279473	AC009065.4	brown	0.110516	0.313978			ENSG00000279473	AC009065.4	royalblue	0.120659	0.119246			ENSG00000279473	AC009065.4	royalblue	0.00441273	0.959796
ENSG00000237718	AC009095.4	turquoise	0.182656	0.0942914			ENSG00000237718	AC009095.4	turquoise	-0.00213293	0.978109			ENSG00000237718	AC009095.4	turquoise	0.147181	0.0909179
ENSG00000277360	AC009108.2	turquoise	0.241867	0.0257405			ENSG00000277360	AC009108.2	grey	-0.107308	0.166211			ENSG00000277360	AC009108.2	turquoise	0.285373	0.00086993
ENSG00000261248	AC009120.10	green	0.0418856	0.703488			ENSG00000261248	AC009120.10	turquoise	-0.241137	0.00163965			ENSG00000261248	AC009120.10	turquoise	0.232317	0.0071272
ENSG00000275236	AC009120.11	turquoise	0.350237	0.00101637			ENSG00000275236	AC009120.11	turquoise	-0.023962	0.757848			ENSG00000275236	AC009120.11	turquoise	0.305983	0.000341288
ENSG00000239763	AC009120.3	blue	0.0366439	0.739173			ENSG00000239763	AC009120.3	turquoise	-0.0778466	0.315863			ENSG00000239763	AC009120.3	pink	0.0846324	0.332767
ENSG00000260884	AC009120.5	turquoise	-0.0331632	0.763182			ENSG00000260884	AC009120.5	turquoise	-0.0786107	0.311121			ENSG00000260884	AC009120.5	pink	0.0364126	0.677334
ENSG00000259972	AC009120.6	lightyellow	0.122365	0.264573			ENSG00000259972	AC009120.6	grey	0.0637587	0.411605			ENSG00000259972	AC009120.6	grey	0.0539855	0.537126
ENSG00000238045	AC009133.12	turquoise	-0.124448	0.256467			ENSG00000238045	AC009133.12	turquoise	-0.0498902	0.520728			ENSG00000238045	AC009133.12	turquoise	-0.0697519	0.424988
ENSG00000259952	AC009133.15	yellow	-0.267861	0.0131949			ENSG00000259952	AC009133.15	yellow	-0.232198	0.00245639			ENSG00000259952	AC009133.15	yellow	-0.0454575	0.60337
ENSG00000275857	AC009133.21	yellow	-0.398674	0.000157389			ENSG00000275857	AC009133.21	blue	-0.130006	0.0930297			ENSG00000275857	AC009133.21	blue	-0.306934	0.000326311
ENSG00000277669	AC009133.22	greenyellow	-0.0549046	0.617725			ENSG00000277669	AC009133.22	greenyellow	-0.176251	0.0222932			ENSG00000277669	AC009133.22	greenyellow	0.106378	0.22296
ENSG00000262116	AC009134.1	green	0.119646	0.275417			ENSG00000262116	AC009134.1	green	-0.167615	0.0298779			ENSG00000262116	AC009134.1	green	0.202634	0.0193279
ENSG00000224675	AC009227.2	brown	0.0194809	0.859538			ENSG00000224675	AC009227.2	brown	-0.00777589	0.920316			ENSG00000224675	AC009227.2	brown	0.0231572	0.791336
ENSG00000238004	AC009227.3	green	0.0496953	0.651512			ENSG00000238004	AC009227.3	turquoise	-0.148532	0.0546702			ENSG00000238004	AC009227.3	turquoise	0.166928	0.0548032
ENSG00000242628	AC009228.1	grey	-0.00198625	0.985606			ENSG00000242628	AC009228.1	turquoise	-0.149953	0.0523698			ENSG00000242628	AC009228.1	turquoise	0.123616	0.156309
ENSG00000230327	AC009234.1	turquoise	0.0121939	0.911805			ENSG00000230327	AC009234.1	turquoise	-0.16793	0.0295672			ENSG00000230327	AC009234.1	turquoise	0.153621	0.0774944
ENSG00000236431	AC009237.11	brown	0.261012	0.015832			ENSG00000236431	AC009237.11	brown	0.371783	6.98e-07			ENSG00000236431	AC009237.11	darkgreen	-0.107602	0.217651
ENSG00000229689	AC009237.8	brown	0.455929	1.16e-05			ENSG00000229689	AC009237.8	brown	0.547971	1.5e-14			ENSG00000229689	AC009237.8	darkgreen	-0.0839336	0.336789
ENSG00000248821	AC009238.6	green	-0.0591789	0.59058			ENSG00000248821	AC009238.6	grey	0.154423	0.0456497			ENSG00000248821	AC009238.6	blue	-0.173463	0.0458518
ENSG00000230383	AC009245.3	black	0.000425531	0.996916			ENSG00000230383	AC009245.3	royalblue	0.0167036	0.829843			ENSG00000230383	AC009245.3	black	-0.0138656	0.874138
ENSG00000232320	AC009299.5	tan	0.0109965	0.920436			ENSG00000232320	AC009299.5	tan	-0.0896583	0.24778			ENSG00000232320	AC009299.5	blue	0.0974055	0.264685
ENSG00000235066	AC009303.1	turquoise	0.0912229	0.406361			ENSG00000235066	AC009303.1	turquoise	-0.0214831	0.782237			ENSG00000235066	AC009303.1	turquoise	0.0847414	0.332143
ENSG00000279227	AC009303.2	blue	-0.260864	0.0158938			ENSG00000279227	AC009303.2	blue	-0.0418512	0.590136			ENSG00000279227	AC009303.2	blue	-0.189693	0.0287503
ENSG00000233287	AC009362.2	grey	-0.213978	0.0492513			ENSG00000233287	AC009362.2	turquoise	-0.213968	0.00535335			ENSG00000233287	AC009362.2	turquoise	0.0138606	0.874184
ENSG00000216895	AC009403.2	turquoise	0.193556	0.0759135			ENSG00000216895	AC009403.2	turquoise	0.339579	6.7e-06			ENSG00000216895	AC009403.2	pink	-0.118193	0.175433
ENSG00000236255	AC009404.2	turquoise	0.386211	0.000261531			ENSG00000236255	AC009404.2	turquoise	0.0614826	0.428533			ENSG00000236255	AC009404.2	turquoise	0.305301	0.000352408
ENSG00000223911	AC009480.3	grey	0.230175	0.0340705			ENSG00000223911	AC009480.3	brown	0.0487047	0.530696			ENSG00000223911	AC009480.3	turquoise	0.1653	0.0572444
ENSG00000224076	AC009487.4	green	0.0298078	0.786541			ENSG00000224076	AC009487.4	green	-0.208296	0.00673937			ENSG00000224076	AC009487.4	green	0.172747	0.0467697
ENSG00000251621	AC009487.5	green	0.0177468	0.87193			ENSG00000251621	AC009487.5	green	-0.20091	0.00901896			ENSG00000251621	AC009487.5	green	0.159049	0.0674613
ENSG00000232411	AC009495.3	turquoise	0.128935	0.239581			ENSG00000232411	AC009495.3	turquoise	-0.233986	0.00226827			ENSG00000232411	AC009495.3	turquoise	0.291597	0.000660582
ENSG00000229195	AC009495.4	green	0.0610523	0.578855			ENSG00000229195	AC009495.4	turquoise	-0.176259	0.0222868			ENSG00000229195	AC009495.4	turquoise	0.191805	0.0269876
ENSG00000231609	AC009501.4	turquoise	0.173466	0.112362			ENSG00000231609	AC009501.4	orange	0.027276	0.725616			ENSG00000231609	AC009501.4	darkgrey	0.134057	0.123956
ENSG00000235522	AC009505.2	brown	0.175826	0.107485			ENSG00000235522	AC009505.2	turquoise	-0.00373826	0.961643			ENSG00000235522	AC009505.2	brown	0.156821	0.0714432
ENSG00000224152	AC009506.1	brown	0.311014	0.00376547			ENSG00000224152	AC009506.1	brown	0.173442	0.0245543			ENSG00000224152	AC009506.1	brown	0.12861	0.140122
ENSG00000276750	AC009729.1	turquoise	-0.0690902	0.529807			ENSG00000276750	AC009729.1	turquoise	-0.194742	0.0114205			ENSG00000276750	AC009729.1	turquoise	0.0960607	0.271369
ENSG00000223960	AC009948.5	lightyellow	0.135971	0.214681			ENSG00000223960	AC009948.5	turquoise	0.0203678	0.793281			ENSG00000223960	AC009948.5	pink	0.114942	0.187693
ENSG00000238082	AC009948.7	yellow	-0.0686173	0.532635			ENSG00000238082	AC009948.7	grey	-0.0127149	0.870062			ENSG00000238082	AC009948.7	grey	-0.0485052	0.579281
ENSG00000225963	AC009950.2	green	0.0999293	0.362853			ENSG00000225963	AC009950.2	turquoise	-0.0447436	0.564681			ENSG00000225963	AC009950.2	turquoise	0.115871	0.184129
ENSG00000226266	AC009961.3	turquoise	-0.0234855	0.831055			ENSG00000226266	AC009961.3	turquoise	-0.0320262	0.680256			ENSG00000226266	AC009961.3	turquoise	0.00682735	0.937832
ENSG00000236107	AC010127.3	brown	0.272142	0.0117479			ENSG00000236107	AC010127.3	brown	-0.0121211	0.87608			ENSG00000236107	AC010127.3	brown	0.253296	0.00326405
ENSG00000221770	AC010203.1	blue	-0.0164129	0.881483			ENSG00000221770	AC010203.1	turquoise	-0.176278	0.0222723			ENSG00000221770	AC010203.1	turquoise	0.129872	0.136242
ENSG00000249249	AC010226.4	brown	0.222698	0.0405033			ENSG00000249249	AC010226.4	brown	0.116651	0.132113			ENSG00000249249	AC010226.4	darkgreen	0.127632	0.143189
ENSG00000235253	AC010240.2	turquoise	0.164364	0.132796			ENSG00000235253	AC010240.2	turquoise	-0.115889	0.134675			ENSG00000235253	AC010240.2	turquoise	0.227525	0.00844303
ENSG00000214784	AC010468.1	turquoise	0.27764	0.0100937			ENSG00000214784	AC010468.1	royalblue	0.140675	0.0689425			ENSG00000214784	AC010468.1	royalblue	0.139483	0.10932
ENSG00000249318	AC010468.2	turquoise	0.0628299	0.56783			ENSG00000249318	AC010468.2	turquoise	0.0103488	0.894084			ENSG00000249318	AC010468.2	turquoise	0.0386288	0.658888
ENSG00000267219	AC010504.2	brown	0.210767	0.0528418			ENSG00000267219	AC010504.2	grey	0.224114	0.0034958			ENSG00000267219	AC010504.2	grey	-0.0107323	0.902419
ENSG00000269304	AC010522.1	turquoise	0.0827609	0.451442			ENSG00000269304	AC010522.1	turquoise	-0.146056	0.0588766			ENSG00000269304	AC010522.1	turquoise	0.177919	0.0404744
ENSG00000267117	AC010525.4	turquoise	0.0966295	0.378994			ENSG00000267117	AC010525.4	turquoise	-0.0644153	0.406796			ENSG00000267117	AC010525.4	turquoise	0.137885	0.113484
ENSG00000267216	AC010642.1	brown	0.36293	0.000640905			ENSG00000267216	AC010642.1	royalblue	0.256337	0.00079675			ENSG00000267216	AC010642.1	brown	0.115587	0.185212
ENSG00000269095	AC010646.3	turquoise	0.191538	0.0790803			ENSG00000269095	AC010646.3	orange	0.00808633	0.917146			ENSG00000269095	AC010646.3	darkgrey	0.154973	0.07489
ENSG00000267448	AC010649.1	blue	-0.261572	0.0156006			ENSG00000267448	AC010649.1	yellow	-0.269131	0.00041933			ENSG00000267448	AC010649.1	yellow	0.0356169	0.684003
ENSG00000279279	AC010722.1	green	0.141468	0.196543			ENSG00000279279	AC010722.1	green	-0.0971002	0.210523			ENSG00000279279	AC010722.1	green	0.16158	0.0631594
ENSG00000279870	AC010722.2	green	0.135845	0.215108			ENSG00000279870	AC010722.2	green	-0.0924168	0.23347			ENSG00000279870	AC010722.2	green	0.153362	0.0780021
ENSG00000235118	AC010731.4	green	0.0860033	0.433849			ENSG00000235118	AC010731.4	green	-0.165552	0.0319851			ENSG00000235118	AC010731.4	green	0.183039	0.0349589
ENSG00000232713	AC010733.5	brown	0.114187	0.298072			ENSG00000232713	AC010733.5	brown	0.066784	0.389724			ENSG00000232713	AC010733.5	brown	0.0345442	0.693034
ENSG00000265840	AC010761.10	yellow	-0.163936	0.133821			ENSG00000265840	AC010761.10	grey	-0.108601	0.161135			ENSG00000265840	AC010761.10	grey	-0.0708851	0.417486
ENSG00000265205	AC010761.13	blue	-0.277122	0.0102403			ENSG00000265205	AC010761.13	turquoise	-0.234896	0.00217761			ENSG00000265205	AC010761.13	turquoise	-0.029577	0.735399
ENSG00000265474	AC010761.9	turquoise	0.0729227	0.507174			ENSG00000265474	AC010761.9	turquoise	-0.111603	0.149797			ENSG00000265474	AC010761.9	grey	0.153935	0.0768827
ENSG00000278904	AC010879.1	brown	-0.12509	0.254003			ENSG00000278904	AC010879.1	brown	-0.127743	0.0989146			ENSG00000278904	AC010879.1	darkgreen	-0.00641772	0.941556
ENSG00000280442	AC010879.2	brown	0.0731051	0.50611			ENSG00000280442	AC010879.2	brown	0.0890699	0.25091			ENSG00000280442	AC010879.2	darkgreen	-0.0146976	0.866654
ENSG00000234936	AC010883.5	yellow	0.00520208	0.962313			ENSG00000234936	AC010883.5	grey	0.019439	0.802509			ENSG00000234936	AC010883.5	grey	-0.0102689	0.906612
ENSG00000224509	AC010884.1	red	0.122397	0.264448			ENSG00000224509	AC010884.1	grey	-0.0288818	0.710165			ENSG00000224509	AC010884.1	grey	0.120049	0.168702
ENSG00000280101	AC010889.1	brown	0.0619323	0.573384			ENSG00000280101	AC010889.1	brown	0.00268887	0.972405			ENSG00000280101	AC010889.1	darkgreen	0.0476421	0.586057
ENSG00000280358	AC010889.2	brown	0.068028	0.536168			ENSG00000280358	AC010889.2	brown	0.0112149	0.885279			ENSG00000280358	AC010889.2	darkgreen	0.0465076	0.595019
ENSG00000231731	AC010976.2	turquoise	0.223431	0.0398312			ENSG00000231731	AC010976.2	turquoise	0.00745423	0.923602			ENSG00000231731	AC010976.2	turquoise	0.159542	0.0666048
ENSG00000237732	AC010980.2	turquoise	-0.0384142	0.727055			ENSG00000237732	AC010980.2	orange	0.0416727	0.591724			ENSG00000237732	AC010980.2	turquoise	-0.0638677	0.465175
ENSG00000279526	AC011239.2	turquoise	0.171617	0.116304			ENSG00000279526	AC011239.2	turquoise	-0.0254659	0.743165			ENSG00000279526	AC011239.2	turquoise	0.160455	0.065043
ENSG00000229618	AC011288.2	green	0.051407	0.640328			ENSG00000229618	AC011288.2	green	-0.205153	0.00763798			ENSG00000229618	AC011288.2	green	0.176185	0.0425013
ENSG00000236015	AC011290.5	turquoise	0.32791	0.00218693			ENSG00000236015	AC011290.5	turquoise	0.160559	0.0376128			ENSG00000236015	AC011290.5	turquoise	0.122901	0.158735
ENSG00000233487	AC011322.1	blue	0.0639119	0.561167			ENSG00000233487	AC011322.1	grey	-0.0270072	0.728213			ENSG00000233487	AC011322.1	grey	0.0804916	0.357046
ENSG00000275601	AC011330.13	turquoise	-0.0581319	0.597179			ENSG00000275601	AC011330.13	turquoise	-0.114914	0.138007			ENSG00000275601	AC011330.13	turquoise	0.041353	0.636494
ENSG00000249839	AC011330.5	brown	-0.0540003	0.623536			ENSG00000249839	AC011330.5	brown	-0.0314749	0.685466			ENSG00000249839	AC011330.5	turquoise	-0.0246465	0.778252
ENSG00000268038	AC011516.2	green	0.0346247	0.753072			ENSG00000268038	AC011516.2	green	-0.235842	0.0020869			ENSG00000268038	AC011516.2	turquoise	0.200352	0.0207632
ENSG00000267528	AC011524.1	magenta	-0.109251	0.319584			ENSG00000267528	AC011524.1	blue	-0.0674854	0.384753			ENSG00000267528	AC011524.1	blue	-0.0422238	0.629403
ENSG00000268434	AC011530.4	turquoise	0.032376	0.768644			ENSG00000268434	AC011530.4	turquoise	-0.0388144	0.61741			ENSG00000268434	AC011530.4	turquoise	0.0552873	0.527341
ENSG00000279753	AC011558.5	black	-0.128651	0.240625			ENSG00000279753	AC011558.5	grey	0.136448	0.0777962			ENSG00000279753	AC011558.5	grey	-0.216762	0.0122072
ENSG00000204196	AC011737.2	yellow	-0.415279	7.75e-05			ENSG00000204196	AC011737.2	black	-0.142017	0.0663095			ENSG00000204196	AC011737.2	blue	-0.268162	0.00180377
ENSG00000231638	AC011738.4	turquoise	0.224174	0.0391597			ENSG00000231638	AC011738.4	turquoise	0.0226248	0.770975			ENSG00000231638	AC011738.4	turquoise	0.173668	0.0455927
ENSG00000231655	AC011742.3	turquoise	-0.00346027	0.974927			ENSG00000231655	AC011742.3	turquoise	-0.156779	0.0424089			ENSG00000231655	AC011742.3	turquoise	0.128698	0.139848
ENSG00000227133	AC011742.5	turquoise	0.248581	0.0217904			ENSG00000227133	AC011742.5	turquoise	0.00158394	0.983743			ENSG00000227133	AC011742.5	turquoise	0.210429	0.0150504
ENSG00000234073	AC011816.1	green	-0.0773144	0.481867			ENSG00000234073	AC011816.1	turquoise	-0.160813	0.0373076			ENSG00000234073	AC011816.1	turquoise	0.0732841	0.40186
ENSG00000233038	AC011899.9	turquoise	0.0795658	0.469159			ENSG00000233038	AC011899.9	turquoise	-0.108562	0.161283			ENSG00000233038	AC011899.9	turquoise	0.152389	0.0799312
ENSG00000237720	AC011995.1	green	0.040565	0.712422			ENSG00000237720	AC011995.1	green	-0.136639	0.0773771			ENSG00000237720	AC011995.1	green	0.129985	0.135897
ENSG00000279274	AC012005.3	green	-0.141853	0.195316			ENSG00000279274	AC012005.3	turquoise	-0.194077	0.01171			ENSG00000279274	AC012005.3	turquoise	0.0414917	0.635362
ENSG00000279307	AC012065.1	grey	-0.0582342	0.596533			ENSG00000279307	AC012065.1	orange	-0.0634677	0.413747			ENSG00000279307	AC012065.1	darkgrey	0.00276265	0.974823
ENSG00000233416	AC012065.5	turquoise	0.116038	0.290257			ENSG00000233416	AC012065.5	turquoise	0.126217	0.103043			ENSG00000233416	AC012065.5	turquoise	-0.00473643	0.956849
ENSG00000260396	AC012065.7	green	-0.1412	0.1974			ENSG00000260396	AC012065.7	turquoise	-0.0694912	0.370752			ENSG00000260396	AC012065.7	turquoise	-0.0606632	0.48791
ENSG00000213197	AC012066.1	turquoise	-0.170501	0.118733			ENSG00000213197	AC012066.1	turquoise	-0.126684	0.101767			ENSG00000213197	AC012066.1	turquoise	-0.0293675	0.737204
ENSG00000235072	AC012074.2	blue	-0.168143	0.123995			ENSG00000235072	AC012074.2	turquoise	-0.222683	0.00371649			ENSG00000235072	AC012074.2	pink	0.0508312	0.561202
ENSG00000234327	AC012146.7	brown	0.365061	0.000592044			ENSG00000234327	AC012146.7	orange	0.185271	0.0162029			ENSG00000234327	AC012146.7	brown	0.141754	0.103614
ENSG00000237017	AC012314.8	grey	0.166781	0.127113			ENSG00000237017	AC012314.8	grey	-0.0335065	0.666343			ENSG00000237017	AC012314.8	brown	0.175305	0.0435612
ENSG00000224310	AC012317.1	turquoise	-0.0437897	0.690678			ENSG00000224310	AC012317.1	turquoise	-0.164671	0.0329221			ENSG00000224310	AC012317.1	turquoise	0.0946759	0.278371
ENSG00000227799	AC012358.4	blue	-0.0985099	0.369744			ENSG00000227799	AC012358.4	grey	0.00639488	0.934433			ENSG00000227799	AC012358.4	turquoise	-0.0831551	0.341306
ENSG00000203327	AC012358.7	turquoise	-0.127577	0.244608			ENSG00000203327	AC012358.7	turquoise	-0.102708	0.185234			ENSG00000203327	AC012358.7	turquoise	-0.0215183	0.8058
ENSG00000240401	AC012358.8	brown	0.107169	0.32895			ENSG00000240401	AC012358.8	brown	-0.0477625	0.538685			ENSG00000240401	AC012358.8	darkgreen	0.129347	0.137846
ENSG00000235319	AC012360.4	turquoise	0.178304	0.102541			ENSG00000235319	AC012360.4	turquoise	-0.155547	0.0440784			ENSG00000235319	AC012360.4	turquoise	0.252186	0.0034073
ENSG00000243104	AC012363.10	turquoise	0.00971538	0.92968			ENSG00000243104	AC012363.10	turquoise	-0.115952	0.13446			ENSG00000243104	AC012363.10	turquoise	0.107152	0.219593
ENSG00000224789	AC012363.4	brown	0.106553	0.331753			ENSG00000224789	AC012363.4	brown	0.0871264	0.26144			ENSG00000224789	AC012363.4	turquoise	0.0206791	0.813233
ENSG00000236878	AC012363.7	turquoise	0.133768	0.22227			ENSG00000236878	AC012363.7	turquoise	-0.0302291	0.697293			ENSG00000236878	AC012363.7	turquoise	0.123231	0.157614
ENSG00000227788	AC012363.8	turquoise	0.162804	0.136564			ENSG00000227788	AC012363.8	turquoise	0.0306337	0.693444			ENSG00000227788	AC012363.8	turquoise	0.104534	0.231131
ENSG00000228079	AC012368.1	turquoise	0.204686	0.0602279			ENSG00000228079	AC012368.1	turquoise	0.0418493	0.590152			ENSG00000228079	AC012368.1	turquoise	0.139568	0.109103
ENSG00000232693	AC012370.2	turquoise	0.0298572	0.786195			ENSG00000232693	AC012370.2	turquoise	-0.159326	0.0391242			ENSG00000232693	AC012370.2	turquoise	0.151869	0.0809769
ENSG00000243389	AC012442.5	turquoise	0.146289	0.181567			ENSG00000243389	AC012442.5	orange	0.149666	0.0528273			ENSG00000243389	AC012442.5	darkgrey	0.00374781	0.96585
ENSG00000228251	AC012442.6	green	-0.0847355	0.440681			ENSG00000228251	AC012442.6	turquoise	-0.257336	0.000758687			ENSG00000228251	AC012442.6	turquoise	0.149533	0.0858167
ENSG00000214184	AC012487.2	grey	-0.0404994	0.712867			ENSG00000214184	AC012487.2	turquoise	-0.134068	0.0831698			ENSG00000214184	AC012487.2	turquoise	0.0723193	0.408102
ENSG00000232520	AC012507.3	green	0.0912628	0.406155			ENSG00000232520	AC012507.3	green	-0.134858	0.0813537			ENSG00000232520	AC012507.3	green	0.166779	0.055023
ENSG00000231092	AC012513.6	grey	0.11219	0.30666			ENSG00000231092	AC012513.6	turquoise	-0.0599256	0.44034			ENSG00000231092	AC012513.6	turquoise	0.143901	0.098434
ENSG00000253406	AC012613.2	brown	0.122827	0.26276			ENSG00000253406	AC012613.2	brown	0.0689091	0.374782			ENSG00000253406	AC012613.2	darkgreen	0.0450717	0.60645
ENSG00000277064	AC012640.1	greenyellow	0.0642598	0.559033			ENSG00000277064	AC012640.1	white	-0.0757803	0.328918			ENSG00000277064	AC012640.1	greenyellow	0.118227	0.175308
ENSG00000221625	AC013283.1	yellow	-0.229998	0.0342129			ENSG00000221625	AC013283.1	yellow	-0.0510303	0.511234			ENSG00000221625	AC013283.1	blue	-0.185875	0.0321869
ENSG00000272888	AC013394.2	lightyellow	0.0399883	0.716335			ENSG00000272888	AC013394.2	yellow	0.0705574	0.363438			ENSG00000272888	AC013394.2	pink	-0.0228207	0.7943
ENSG00000229727	AC013460.1	blue	-0.221519	0.0416051			ENSG00000229727	AC013460.1	blue	-0.168453	0.0290564			ENSG00000229727	AC013460.1	blue	-0.0724316	0.407373
ENSG00000236283	AC013463.2	brown	0.149637	0.171667			ENSG00000236283	AC013463.2	brown	-0.0294651	0.704582			ENSG00000236283	AC013463.2	brown	0.151791	0.0811354
ENSG00000205500	AC013472.3	turquoise	0.0839998	0.444673			ENSG00000205500	AC013472.3	turquoise	-0.111225	0.151193			ENSG00000205500	AC013472.3	turquoise	0.151518	0.0816905
ENSG00000230286	AC013472.4	turquoise	0.211914	0.0515355			ENSG00000230286	AC013472.4	turquoise	0.188595	0.0143559			ENSG00000230286	AC013472.4	turquoise	0.0203671	0.816
ENSG00000234595	AC013733.3	turquoise	0.387516	0.000248218			ENSG00000234595	AC013733.3	orange	0.2516	0.00100241			ENSG00000234595	AC013733.3	brown	0.152342	0.0800247
ENSG00000266728	AC015688.3	brown	0.0887633	0.419185			ENSG00000266728	AC015688.3	brown	0.0449053	0.563274			ENSG00000266728	AC015688.3	darkgreen	0.0449536	0.607394
ENSG00000270894	AC015849.13	turquoise	0.038933	0.723516			ENSG00000270894	AC015849.13	turquoise	-0.123244	0.111481			ENSG00000270894	AC015849.13	turquoise	0.123652	0.156189
ENSG00000271268	AC015849.14	turquoise	0.114242	0.297839			ENSG00000271268	AC015849.14	orange	0.0186496	0.810374			ENSG00000271268	AC015849.14	turquoise	0.0886538	0.310223
ENSG00000271013	AC015849.15	turquoise	0.270945	0.0121379			ENSG00000271013	AC015849.15	turquoise	0.00249761	0.974368			ENSG00000271013	AC015849.15	turquoise	0.244546	0.00455648
ENSG00000270977	AC015849.16	turquoise	0.179507	0.100208			ENSG00000270977	AC015849.16	turquoise	0.00791919	0.918852			ENSG00000270977	AC015849.16	turquoise	0.148601	0.0878091
ENSG00000270871	AC015849.19	turquoise	0.0387938	0.724464			ENSG00000270871	AC015849.19	turquoise	-0.0909963	0.240765			ENSG00000270871	AC015849.19	pink	0.0918866	0.29284
ENSG00000270240	AC015849.2	turquoise	0.357607	0.000779431			ENSG00000270240	AC015849.2	turquoise	0.0164071	0.83282			ENSG00000270240	AC015849.2	turquoise	0.3308	0.000100645
ENSG00000265403	AC015884.1	turquoise	0.210697	0.0529221			ENSG00000265403	AC015884.1	grey	0.00981756	0.899492			ENSG00000265403	AC015884.1	grey	0.197396	0.0227593
ENSG00000227279	AC015933.2	brown	0.147065	0.179236			ENSG00000227279	AC015933.2	orange	0.000256312	0.997369			ENSG00000227279	AC015933.2	darkgrey	0.124211	0.154311
ENSG00000224911	AC015936.3	blue	-0.123083	0.261759			ENSG00000224911	AC015936.3	midnightblue	-0.0844151	0.276631			ENSG00000224911	AC015936.3	magenta	-0.0435359	0.618782
ENSG00000228363	AC015971.2	brown	0.130641	0.233367			ENSG00000228363	AC015971.2	brown	0.09495	0.220849			ENSG00000228363	AC015971.2	brown	0.0379892	0.664191
ENSG00000108958	AC016292.3	grey	-0.23801	0.028273			ENSG00000108958	AC016292.3	blue	-0.221399	0.00392522			ENSG00000108958	AC016292.3	blue	-0.0216091	0.804998
ENSG00000269032	AC016629.7	grey	-0.0598839	0.586155			ENSG00000269032	AC016629.7	grey	-0.0394994	0.61121			ENSG00000269032	AC016629.7	grey	-0.0243212	0.781105
ENSG00000235635	AC016644.1	brown	0.122926	0.262372			ENSG00000235635	AC016644.1	brown	-0.0215909	0.781171			ENSG00000235635	AC016644.1	darkgreen	0.146568	0.0922875
ENSG00000275686	AC016656.1	turquoise	0.148847	0.173967			ENSG00000275686	AC016656.1	turquoise	-0.0504664	0.515918			ENSG00000275686	AC016656.1	turquoise	0.159504	0.0666712
ENSG00000233060	AC016700.2	turquoise	0.142523	0.193191			ENSG00000233060	AC016700.2	turquoise	-0.0217241	0.779856			ENSG00000233060	AC016700.2	turquoise	0.131532	0.13126
ENSG00000226505	AC016700.3	turquoise	0.0143934	0.895979			ENSG00000226505	AC016700.3	turquoise	-0.0488287	0.529649			ENSG00000226505	AC016700.3	turquoise	0.0519687	0.552461
ENSG00000231327	AC016700.5	turquoise	0.0522338	0.634954			ENSG00000231327	AC016700.5	orange	0.0465138	0.549366			ENSG00000231327	AC016700.5	grey	-0.00215089	0.980397
ENSG00000231414	AC016700.6	black	0.0113273	0.918051			ENSG00000231414	AC016700.6	black	-0.0710953	0.359782			ENSG00000231414	AC016700.6	darkgrey	0.0717268	0.411964
ENSG00000230076	AC016708.2	grey	-0.0657676	0.549828			ENSG00000230076	AC016708.2	turquoise	-0.143703	0.0631182			ENSG00000230076	AC016708.2	grey	0.0629148	0.471874
ENSG00000224731	AC016716.2	grey	-0.0838826	0.445311			ENSG00000224731	AC016716.2	turquoise	-0.152947	0.0477842			ENSG00000224731	AC016716.2	turquoise	0.0573898	0.511731
ENSG00000228206	AC016717.1	brown	0.17758	0.103968			ENSG00000228206	AC016717.1	brown	-0.0537104	0.489271			ENSG00000228206	AC016717.1	darkgreen	0.191536	0.0272063
ENSG00000228925	AC016722.4	brown	0.224117	0.0392103			ENSG00000228925	AC016722.4	brown	0.13626	0.0782096			ENSG00000228925	AC016722.4	turquoise	0.112459	0.197469
ENSG00000235335	AC016723.4	brown	0.0923528	0.400548			ENSG00000235335	AC016723.4	turquoise	-0.0782641	0.313266			ENSG00000235335	AC016723.4	turquoise	0.155775	0.0733779
ENSG00000228305	AC016734.2	grey	0.00356935	0.974137			ENSG00000228305	AC016734.2	grey	-0.00798208	0.91821			ENSG00000228305	AC016734.2	grey	0.0093805	0.91466
ENSG00000231826	AC016735.2	green	0.0523344	0.634301			ENSG00000231826	AC016735.2	turquoise	-0.203025	0.00830519			ENSG00000231826	AC016735.2	turquoise	0.200091	0.0209332
ENSG00000230140	AC016738.3	turquoise	0.28709	0.00772237			ENSG00000230140	AC016738.3	turquoise	-0.0905508	0.243085			ENSG00000230140	AC016738.3	turquoise	0.279667	0.00111355
ENSG00000223947	AC016738.4	turquoise	0.183439	0.0928645			ENSG00000223947	AC016738.4	turquoise	0.00172057	0.982341			ENSG00000223947	AC016738.4	turquoise	0.140144	0.107634
ENSG00000218175	AC016739.2	black	-0.00978794	0.929156			ENSG00000218175	AC016739.2	black	0.112429	0.146787			ENSG00000218175	AC016739.2	darkgrey	-0.112958	0.195477
ENSG00000212978	AC016747.3	blue	-0.0932075	0.396184			ENSG00000212978	AC016747.3	blue	-0.0905021	0.24334			ENSG00000212978	AC016747.3	blue	-0.00861275	0.921622
ENSG00000279763	AC016753.1	turquoise	0.341347	0.00138831			ENSG00000279763	AC016753.1	grey	-0.0307211	0.692613			ENSG00000279763	AC016753.1	grey	0.280037	0.00109608
ENSG00000186235	AC016757.3	grey	0.0751413	0.494305			ENSG00000186235	AC016757.3	blue	0.102771	0.184961			ENSG00000186235	AC016757.3	grey	-0.0264792	0.762238
ENSG00000273530	AC016821.2	turquoise	0.114075	0.298553			ENSG00000273530	AC016821.2	turquoise	-0.161991	0.035919			ENSG00000273530	AC016821.2	turquoise	0.245076	0.00446678
ENSG00000233559	AC016831.7	turquoise	0.204877	0.0599844			ENSG00000233559	AC016831.7	turquoise	-0.0957695	0.216872			ENSG00000233559	AC016831.7	turquoise	0.223544	0.00969496
ENSG00000232377	AC016910.1	grey	0.21608	0.0470114			ENSG00000232377	AC016910.1	turquoise	0.00411898	0.95774			ENSG00000232377	AC016910.1	turquoise	0.182707	0.0352967
ENSG00000231336	AC017006.3	turquoise	-0.156477	0.152685			ENSG00000231336	AC017006.3	turquoise	-0.112994	0.144755			ENSG00000231336	AC017006.3	turquoise	-0.0440408	0.614716
ENSG00000227359	AC017074.2	turquoise	0.221785	0.0413542			ENSG00000227359	AC017074.2	turquoise	0.012458	0.872664			ENSG00000227359	AC017074.2	turquoise	0.180918	0.0371616
ENSG00000233829	AC017078.1	green	-0.0141625	0.897639			ENSG00000233829	AC017078.1	turquoise	-0.17883	0.0203771			ENSG00000233829	AC017078.1	turquoise	0.12624	0.147637
ENSG00000227227	AC017101.10	brown	0.177259	0.104605			ENSG00000227227	AC017101.10	brown	0.0493717	0.525076			ENSG00000227227	AC017101.10	darkgreen	0.12357	0.156465
ENSG00000224376	AC017104.6	turquoise	0.00815884	0.940924			ENSG00000224376	AC017104.6	turquoise	-0.0759193	0.328029			ENSG00000224376	AC017104.6	turquoise	0.068038	0.436482
ENSG00000239775	AC017116.11	blue	-0.368994	0.000510709			ENSG00000239775	AC017116.11	blue	0.00530614	0.945577			ENSG00000239775	AC017116.11	blue	-0.26233	0.00228544
ENSG00000229839	AC018462.2	turquoise	0.316703	0.00314656			ENSG00000229839	AC018462.2	turquoise	0.0751108	0.333221			ENSG00000229839	AC018462.2	turquoise	0.189365	0.0290332
ENSG00000242735	AC018462.3	turquoise	0.184299	0.091317			ENSG00000242735	AC018462.3	orange	0.0961558	0.215015			ENSG00000242735	AC018462.3	turquoise	0.0677899	0.43816
ENSG00000230154	AC018463.4	turquoise	0.0960491	0.381878			ENSG00000230154	AC018463.4	turquoise	-0.0776669	0.316984			ENSG00000230154	AC018463.4	turquoise	0.146233	0.0930426
ENSG00000221429	AC018635.1	turquoise	0.00320127	0.976803			ENSG00000221429	AC018635.1	turquoise	-0.115468	0.136107			ENSG00000221429	AC018635.1	turquoise	0.0975772	0.26384
ENSG00000226468	AC018641.7	turquoise	-0.100996	0.357727			ENSG00000226468	AC018641.7	turquoise	-0.111419	0.150475			ENSG00000226468	AC018641.7	grey	0.000694894	0.993666
ENSG00000227544	AC018647.3	salmon	-0.27615	0.0105204			ENSG00000227544	AC018647.3	salmon	-0.224285	0.00347027			ENSG00000227544	AC018647.3	salmon	-0.0480656	0.582727
ENSG00000225284	AC018693.6	brown	-0.00118068	0.991444			ENSG00000225284	AC018693.6	grey	-0.128288	0.0974711			ENSG00000225284	AC018693.6	turquoise	0.101556	0.244768
ENSG00000239587	AC018730.4	grey	0.0044343	0.967872			ENSG00000239587	AC018730.4	turquoise	-0.162036	0.0358665			ENSG00000239587	AC018730.4	turquoise	0.129289	0.138024
ENSG00000237039	AC018738.2	grey	-0.0586855	0.593685			ENSG00000237039	AC018738.2	grey	-0.104151	0.179099			ENSG00000237039	AC018738.2	grey	0.0360707	0.680196
ENSG00000267896	AC018766.4	blue	-0.161274	0.14034			ENSG00000267896	AC018766.4	yellow	-0.242597	0.00153279			ENSG00000267896	AC018766.4	yellow	0.0774809	0.375374
ENSG00000268047	AC018766.6	greenyellow	0.212838	0.0505018			ENSG00000268047	AC018766.6	greenyellow	-0.115903	0.134627			ENSG00000268047	AC018766.6	greenyellow	0.264592	0.00208631
ENSG00000225539	AC018799.1	green	-0.0303161	0.782989			ENSG00000225539	AC018799.1	green	-0.127715	0.0989891			ENSG00000225539	AC018799.1	green	0.0830695	0.341805
ENSG00000265280	AC018804.1	turquoise	-0.0478668	0.663544			ENSG00000265280	AC018804.1	turquoise	0.039414	0.611982			ENSG00000265280	AC018804.1	turquoise	-0.0727551	0.405275
ENSG00000227632	AC018804.6	grey	0.0705291	0.521251			ENSG00000227632	AC018804.6	grey	-0.0417621	0.590928			ENSG00000227632	AC018804.6	grey	0.0938119	0.2828
ENSG00000213225	AC018804.7	grey	-0.11692	0.286583			ENSG00000213225	AC018804.7	turquoise	-0.0912108	0.239653			ENSG00000213225	AC018804.7	turquoise	-0.0192186	0.826208
ENSG00000235978	AC018816.3	red	-0.0215874	0.844531			ENSG00000235978	AC018816.3	red	0.0381811	0.623166			ENSG00000235978	AC018816.3	red	-0.0478235	0.58463
ENSG00000233339	AC018878.3	turquoise	0.18522	0.0896822			ENSG00000233339	AC018878.3	turquoise	-0.183619	0.0171953			ENSG00000233339	AC018878.3	turquoise	0.285781	0.000854508
ENSG00000188383	AC018892.9	brown	0.144363	0.187446			ENSG00000188383	AC018892.9	brown	0.0261911	0.736118			ENSG00000188383	AC018892.9	darkgreen	0.12988	0.136217
ENSG00000223884	AC019048.1	grey	0.0708384	0.519421			ENSG00000223884	AC019048.1	turquoise	-0.145604	0.0596728			ENSG00000223884	AC019048.1	pink	0.189648	0.0287886
ENSG00000231822	AC019097.7	brown	0.109559	0.318212			ENSG00000231822	AC019097.7	royalblue	0.144462	0.0617248			ENSG00000231822	AC019097.7	brown	-0.0292287	0.738401
ENSG00000236760	AC019118.3	turquoise	0.204625	0.0603062			ENSG00000236760	AC019118.3	turquoise	-0.0895407	0.248404			ENSG00000236760	AC019118.3	turquoise	0.235374	0.00638606
ENSG00000226649	AC019118.4	turquoise	0.0997014	0.363954			ENSG00000226649	AC019118.4	turquoise	-0.0733881	0.344459			ENSG00000226649	AC019118.4	turquoise	0.141617	0.103951
ENSG00000234584	AC019186.1	turquoise	0.0872671	0.427098			ENSG00000234584	AC019186.1	orange	0.0268291	0.729936			ENSG00000234584	AC019186.1	turquoise	0.0472067	0.589489
ENSG00000279229	AC019206.1	turquoise	-0.0045832	0.966794			ENSG00000279229	AC019206.1	turquoise	-0.190742	0.0132631			ENSG00000279229	AC019206.1	turquoise	0.15318	0.078359
ENSG00000231699	AC020550.7	green	0.0946905	0.388678			ENSG00000231699	AC020550.7	turquoise	-0.107768	0.164389			ENSG00000231699	AC020550.7	turquoise	0.177832	0.0405741
ENSG00000229056	AC020571.3	turquoise	0.0250933	0.819678			ENSG00000229056	AC020571.3	turquoise	-0.199457	0.00954051			ENSG00000229056	AC020571.3	turquoise	0.170863	0.0492551
ENSG00000237133	AC020594.5	grey	0.119428	0.276301			ENSG00000237133	AC020594.5	grey	-0.0169512	0.827361			ENSG00000237133	AC020594.5	turquoise	0.0938463	0.282623
ENSG00000266229	AC020606.1	green	-0.053163	0.628937			ENSG00000266229	AC020606.1	turquoise	-0.222185	0.00379618			ENSG00000266229	AC020606.1	turquoise	0.139322	0.109735
ENSG00000278460	AC020689.1	turquoise	0.012119	0.912345			ENSG00000278460	AC020689.1	turquoise	-0.188582	0.014363			ENSG00000278460	AC020689.1	turquoise	0.166066	0.0560854
ENSG00000264333	AC020915.1	grey	-0.0507465	0.644634			ENSG00000264333	AC020915.1	grey	0.0164257	0.832633			ENSG00000264333	AC020915.1	blue	-0.0561477	0.520924
ENSG00000257110	AC020931.1	turquoise	0.112717	0.30438			ENSG00000257110	AC020931.1	turquoise	-0.195606	0.0110532			ENSG00000257110	AC020931.1	turquoise	0.250497	0.00363607
ENSG00000278897	AC020951.1	turquoise	-0.063991	0.560682			ENSG00000278897	AC020951.1	turquoise	-0.191147	0.0130656			ENSG00000278897	AC020951.1	turquoise	0.106163	0.223905
ENSG00000230580	AC021016.7	turquoise	0.269179	0.012734			ENSG00000230580	AC021016.7	turquoise	0.0684588	0.377919			ENSG00000230580	AC021016.7	turquoise	0.1957	0.0239774
ENSG00000277812	AC021087.1	turquoise	-0.114488	0.296792			ENSG00000277812	AC021087.1	turquoise	-0.137512	0.0754857			ENSG00000277812	AC021087.1	turquoise	0.0231915	0.791034
ENSG00000230747	AC021188.4	grey	0.0291213	0.791344			ENSG00000230747	AC021188.4	grey	0.0113096	0.884316			ENSG00000230747	AC021188.4	grey	0.0166976	0.848713
ENSG00000262477	AC021224.1	blue	-0.2913	0.00683429			ENSG00000262477	AC021224.1	blue	-0.149208	0.0535651			ENSG00000262477	AC021224.1	tan	-0.118561	0.174083
ENSG00000206567	AC022007.5	pink	-0.0889263	0.418328			ENSG00000206567	AC022007.5	blue	0.0245929	0.751677			ENSG00000206567	AC022007.5	blue	-0.0967449	0.267954
ENSG00000267623	AC022153.1	green	-0.208808	0.0551351			ENSG00000267623	AC022153.1	green	-0.175026	0.0232559			ENSG00000267623	AC022153.1	green	-0.00121034	0.988968
ENSG00000268093	AC022154.7	brown	0.321798	0.00267143			ENSG00000268093	AC022154.7	turquoise	0.123391	0.11105			ENSG00000268093	AC022154.7	brown	0.165035	0.0576498
ENSG00000254777	AC022182.1	blue	-0.212566	0.0508047			ENSG00000254777	AC022182.1	purple	0.0305147	0.694575			ENSG00000254777	AC022182.1	blue	-0.201715	0.0198951
ENSG00000254802	AC022182.3	blue	-0.326348	0.00230259			ENSG00000254802	AC022182.3	purple	-0.010884	0.888642			ENSG00000254802	AC022182.3	blue	-0.262536	0.00226665
ENSG00000233849	AC022201.5	brown	0.0397507	0.71795			ENSG00000233849	AC022201.5	royalblue	0.0452687	0.560117			ENSG00000233849	AC022201.5	brown	-0.00397048	0.963822
ENSG00000273665	AC022384.1	grey	0.0817712	0.45689			ENSG00000273665	AC022384.1	grey	-0.103837	0.180424			ENSG00000273665	AC022384.1	grey	0.168517	0.0525039
ENSG00000226221	AC022431.1	black	-0.103809	0.344423			ENSG00000226221	AC022431.1	black	-0.153261	0.0473232			ENSG00000226221	AC022431.1	black	0.0359402	0.681291
ENSG00000221384	AC023798.1	green	-0.163855	0.134016			ENSG00000221384	AC023798.1	turquoise	-0.242004	0.00157536			ENSG00000221384	AC023798.1	turquoise	0.092344	0.290433
ENSG00000214135	AC024560.3	turquoise	0.380743	0.000324771			ENSG00000214135	AC024560.3	turquoise	0.224363	0.00345864			ENSG00000214135	AC024560.3	brown	0.125778	0.149139
ENSG00000267740	AC024592.12	grey	-0.0700943	0.523829			ENSG00000267740	AC024592.12	black	-0.0510472	0.511094			ENSG00000267740	AC024592.12	black	-0.00642765	0.941465
ENSG00000244063	AC024704.2	green	0.0196779	0.858132			ENSG00000244063	AC024704.2	turquoise	-0.188785	0.0142561			ENSG00000244063	AC024704.2	turquoise	0.165094	0.0575596
ENSG00000278820	AC024937.1	turquoise	0.302433	0.00490494			ENSG00000278820	AC024937.1	turquoise	0.0205401	0.791572			ENSG00000278820	AC024937.1	pink	0.207439	0.016582
ENSG00000231443	AC024937.6	turquoise	0.0738951	0.501513			ENSG00000231443	AC024937.6	turquoise	0.144331	0.0619621			ENSG00000231443	AC024937.6	pink	-0.0600494	0.492331
ENSG00000224713	AC025165.8	grey	-0.160124	0.143227			ENSG00000224713	AC025165.8	grey	-0.272367	0.000354689			ENSG00000224713	AC025165.8	brown	0.101612	0.244505
ENSG00000215068	AC025171.1	turquoise	0.235647	0.0299267			ENSG00000215068	AC025171.1	turquoise	0.0978047	0.207217			ENSG00000215068	AC025171.1	turquoise	0.140255	0.107355
ENSG00000258052	AC025263.3	brown	-0.0942348	0.390976			ENSG00000258052	AC025263.3	brown	-0.026305	0.735013			ENSG00000258052	AC025263.3	tan	-0.0514632	0.556338
ENSG00000179859	AC025335.1	blue	-0.223096	0.0401371			ENSG00000179859	AC025335.1	yellow	-0.201434	0.00883716			ENSG00000179859	AC025335.1	yellow	-0.0170836	0.845258
ENSG00000253744	AC025442.3	brown	0.0980674	0.371908			ENSG00000253744	AC025442.3	brown	-0.0135383	0.861729			ENSG00000253744	AC025442.3	brown	0.0998113	0.253009
ENSG00000270947	AC025811.3	green	-0.0543305	0.621411			ENSG00000270947	AC025811.3	turquoise	-0.173991	0.0240973			ENSG00000270947	AC025811.3	turquoise	0.0981105	0.261226
ENSG00000225798	AC025918.2	brown	0.114715	0.295829			ENSG00000225798	AC025918.2	brown	0.0537965	0.488575			ENSG00000225798	AC025918.2	grey	0.0533799	0.541708
ENSG00000233912	AC026202.3	turquoise	0.134943	0.218199			ENSG00000233912	AC026202.3	turquoise	-0.0903552	0.244109			ENSG00000233912	AC026202.3	turquoise	0.19419	0.0251081
ENSG00000174977	AC026271.5	brown	0.391192	0.000214002			ENSG00000174977	AC026271.5	royalblue	0.0999709	0.197284			ENSG00000174977	AC026271.5	brown	0.287274	0.000800291
ENSG00000221280	AC026366.1	turquoise	0.073926	0.501333			ENSG00000221280	AC026366.1	turquoise	-0.150533	0.0514543			ENSG00000221280	AC026366.1	turquoise	0.178262	0.040084
ENSG00000260740	AC026471.6	greenyellow	0.202596	0.0629539			ENSG00000260740	AC026471.6	greenyellow	-0.017851	0.818352			ENSG00000260740	AC026471.6	greenyellow	0.170625	0.0495775
ENSG00000266374	AC026512.1	brown	0.0738402	0.501831			ENSG00000266374	AC026512.1	grey	-0.0533723	0.492014			ENSG00000266374	AC026512.1	darkgreen	0.114369	0.189917
ENSG00000224647	AC026954.6	blue	-0.0496753	0.651643			ENSG00000224647	AC026954.6	blue	0.0287321	0.711601			ENSG00000224647	AC026954.6	grey	-0.0748318	0.391966
ENSG00000222521	AC026956.1	greenyellow	-0.168144	0.123992			ENSG00000222521	AC026956.1	yellow	-0.217329	0.00465812			ENSG00000222521	AC026956.1	greenyellow	0.0520617	0.551749
ENSG00000222720	AC027307.1	greenyellow	0.03547	0.747243			ENSG00000222720	AC027307.1	greenyellow	-0.106108	0.171024			ENSG00000222720	AC027307.1	greenyellow	0.120311	0.167768
ENSG00000260005	AC027601.1	black	0.273376	0.0113574			ENSG00000260005	AC027601.1	orange	-0.0235141	0.762238			ENSG00000260005	AC027601.1	turquoise	0.277436	0.00122473
ENSG00000143429	AC027612.6	grey	0.0364821	0.740283			ENSG00000143429	AC027612.6	grey	0.0413492	0.594606			ENSG00000143429	AC027612.6	grey	-0.00559419	0.949044
ENSG00000233006	AC034220.3	turquoise	0.346115	0.0011758			ENSG00000233006	AC034220.3	orange	0.28034	0.000232707			ENSG00000233006	AC034220.3	brown	0.104634	0.230681
ENSG00000231585	AC034228.2	grey	-0.101013	0.357647			ENSG00000231585	AC034228.2	grey	-0.0207156	0.789832			ENSG00000231585	AC034228.2	grey	-0.0761405	0.383715
ENSG00000223548	AC034228.3	blue	-0.372586	0.000445508			ENSG00000223548	AC034228.3	turquoise	-0.142113	0.0661236			ENSG00000223548	AC034228.3	turquoise	-0.211184	0.0146834
ENSG00000234758	AC034228.4	tan	0.034383	0.754741			ENSG00000234758	AC034228.4	brown	0.0497726	0.521713			ENSG00000234758	AC034228.4	darkgreen	-0.00895767	0.918493
ENSG00000239642	AC034228.7	turquoise	0.12708	0.246467			ENSG00000239642	AC034228.7	turquoise	-0.0311258	0.688772			ENSG00000239642	AC034228.7	turquoise	0.133152	0.126536
ENSG00000233635	AC037445.1	brown	0.144728	0.186322			ENSG00000233635	AC037445.1	turquoise	-0.118159	0.127153			ENSG00000233635	AC037445.1	turquoise	0.234379	0.00661938
ENSG00000248235	AC037459.4	cyan	-0.0937434	0.393462			ENSG00000248235	AC037459.4	grey	0.0620392	0.424356			ENSG00000248235	AC037459.4	brown	-0.122116	0.161436
ENSG00000205106	AC044839.1	grey	-0.0321663	0.770101			ENSG00000205106	AC044839.1	grey	0.0487153	0.530607			ENSG00000205106	AC044839.1	grey	-0.067457	0.440418
ENSG00000229334	AC046143.3	grey	-0.00932076	0.93253			ENSG00000229334	AC046143.3	grey	-0.110839	0.152624			ENSG00000229334	AC046143.3	grey	0.0789958	0.366081
ENSG00000216184	AC048346.1	green	-0.0471442	0.668323			ENSG00000216184	AC048346.1	turquoise	-0.171433	0.0262895			ENSG00000216184	AC048346.1	turquoise	0.0944078	0.27974
ENSG00000227432	AC053503.11	blue	-0.00263216	0.980926			ENSG00000227432	AC053503.11	blue	-0.19631	0.0107619			ENSG00000227432	AC053503.11	blue	0.161712	0.0629401
ENSG00000234638	AC053503.6	green	0.0307012	0.780302			ENSG00000234638	AC053503.6	green	-0.0373579	0.630682			ENSG00000234638	AC053503.6	turquoise	0.0526345	0.547375
ENSG00000234136	AC055764.1	brown	0.0415253	0.705922			ENSG00000234136	AC055764.1	brown	-0.00230687	0.976324			ENSG00000234136	AC055764.1	darkgreen	0.0324017	0.7112
ENSG00000197320	AC060834.2	green	-0.0748937	0.495732			ENSG00000197320	AC060834.2	turquoise	-0.23211	0.00246594			ENSG00000197320	AC060834.2	turquoise	0.133762	0.124793
ENSG00000235949	AC061961.2	brown	0.131933	0.228736			ENSG00000235949	AC061961.2	brown	0.0953395	0.218953			ENSG00000235949	AC061961.2	darkgreen	0.0334053	0.70267
ENSG00000267737	AC061992.2	green	-0.0257442	0.815083			ENSG00000267737	AC061992.2	turquoise	-0.228682	0.002868			ENSG00000267737	AC061992.2	turquoise	0.16943	0.0512199
ENSG00000224431	AC063976.7	turquoise	0.315943	0.00322363			ENSG00000224431	AC063976.7	turquoise	0.0640498	0.409469			ENSG00000224431	AC063976.7	turquoise	0.202371	0.0194884
ENSG00000234919	AC064834.3	green	-0.0329853	0.764415			ENSG00000234919	AC064834.3	green	-0.232345	0.00244039			ENSG00000234919	AC064834.3	green	0.163599	0.0598896
ENSG00000241409	AC064852.4	brown	-0.0389413	0.723459			ENSG00000241409	AC064852.4	turquoise	-0.0413446	0.594647			ENSG00000241409	AC064852.4	turquoise	-0.00490677	0.955299
ENSG00000213055	AC064852.5	green	-0.061845	0.573926			ENSG00000213055	AC064852.5	turquoise	-0.19381	0.0118284			ENSG00000213055	AC064852.5	turquoise	0.103825	0.234327
ENSG00000236116	AC064853.2	green	0.130072	0.235427			ENSG00000236116	AC064853.2	turquoise	-0.140426	0.0694392			ENSG00000236116	AC064853.2	turquoise	0.20764	0.016475
ENSG00000224643	AC064871.3	turquoise	0.157081	0.151087			ENSG00000224643	AC064871.3	turquoise	0.0766247	0.323541			ENSG00000224643	AC064871.3	turquoise	0.0706709	0.418898
ENSG00000222007	AC064874.1	turquoise	0.0728684	0.507492			ENSG00000222007	AC064874.1	turquoise	-0.134434	0.0823245			ENSG00000222007	AC064874.1	turquoise	0.168917	0.0519374
ENSG00000225649	AC064875.2	magenta	-0.00275262	0.980053			ENSG00000225649	AC064875.2	magenta	0.0628577	0.418258			ENSG00000225649	AC064875.2	magenta	-0.0499269	0.568199
ENSG00000238111	AC066692.3	green	-0.0312742	0.776308			ENSG00000238111	AC066692.3	turquoise	-0.180975	0.0188941			ENSG00000238111	AC066692.3	turquoise	0.119902	0.169228
ENSG00000231858	AC067945.4	red	-0.193113	0.076601			ENSG00000231858	AC067945.4	red	-0.146031	0.0589209			ENSG00000231858	AC067945.4	red	-0.0472477	0.589166
ENSG00000232784	AC067961.1	brown	0.0328207	0.765557			ENSG00000232784	AC067961.1	brown	-0.00911206	0.906681			ENSG00000232784	AC067961.1	turquoise	0.0338223	0.699136
ENSG00000269445	AC067969.1	turquoise	0.151092	0.167491			ENSG00000269445	AC067969.1	turquoise	0.101643	0.189856			ENSG00000269445	AC067969.1	turquoise	0.0345933	0.69262
ENSG00000268055	AC067969.2	green	0.0921591	0.401542			ENSG00000268055	AC067969.2	green	-0.135983	0.0788222			ENSG00000268055	AC067969.2	green	0.167505	0.0539586
ENSG00000228389	AC068039.4	turquoise	0.0741892	0.499807			ENSG00000228389	AC068039.4	turquoise	-0.0549647	0.479169			ENSG00000228389	AC068039.4	turquoise	0.109892	0.207963
ENSG00000228528	AC068057.1	grey	0.0800387	0.466513			ENSG00000228528	AC068057.1	grey	0.00747089	0.923431			ENSG00000228528	AC068057.1	grey	0.0637073	0.466299
ENSG00000251485	AC068134.10	turquoise	0.0577353	0.599687			ENSG00000251485	AC068134.10	turquoise	0.0272039	0.726313			ENSG00000251485	AC068134.10	brown	0.0231894	0.791052
ENSG00000238171	AC068196.1	turquoise	0.29598	0.00595386			ENSG00000238171	AC068196.1	orange	0.0875655	0.259035			ENSG00000238171	AC068196.1	darkgrey	0.190938	0.0276993
ENSG00000236682	AC068282.3	turquoise	0.190853	0.0801802			ENSG00000236682	AC068282.3	turquoise	0.0823011	0.288881			ENSG00000236682	AC068282.3	grey	0.0878655	0.314562
ENSG00000228999	AC068490.1	green	-0.0485971	0.658728			ENSG00000228999	AC068490.1	green	-0.236599	0.00201684			ENSG00000228999	AC068490.1	green	0.159164	0.0672616
ENSG00000231200	AC068490.2	green	-0.0161144	0.883624			ENSG00000231200	AC068490.2	green	-0.215775	0.00496872			ENSG00000231200	AC068490.2	green	0.157033	0.0710564
ENSG00000268650	AC068499.10	green	0.00852884	0.93825			ENSG00000268650	AC068499.10	turquoise	-0.120478	0.119806			ENSG00000268650	AC068499.10	turquoise	0.104752	0.230156
ENSG00000249319	AC068533.7	blue	-0.305133	0.00451715			ENSG00000249319	AC068533.7	blue	-0.123706	0.110135			ENSG00000249319	AC068533.7	blue	-0.162056	0.0623751
ENSG00000229512	AC068580.5	turquoise	0.306521	0.00432866			ENSG00000229512	AC068580.5	orange	0.0401791	0.605085			ENSG00000229512	AC068580.5	turquoise	0.228307	0.00821467
ENSG00000235027	AC068580.6	brown	0.304191	0.00464929			ENSG00000235027	AC068580.6	royalblue	0.12482	0.106942			ENSG00000235027	AC068580.6	brown	0.200672	0.0205567
ENSG00000238323	AC068587.1	turquoise	4.97e-06	0.999964			ENSG00000238323	AC068587.1	turquoise	-0.133414	0.084698			ENSG00000238323	AC068587.1	turquoise	0.106584	0.222063
ENSG00000238460	AC068587.2	turquoise	0.0286367	0.794739			ENSG00000238460	AC068587.2	turquoise	-0.0784602	0.312051			ENSG00000238460	AC068587.2	turquoise	0.0887771	0.309548
ENSG00000266347	AC068641.1	turquoise	0.180021	0.0992223			ENSG00000266347	AC068641.1	turquoise	-0.0393896	0.612203			ENSG00000266347	AC068641.1	turquoise	0.195772	0.0239241
ENSG00000223908	AC068657.2	turquoise	0.317567	0.0030611			ENSG00000223908	AC068657.2	turquoise	0.164828	0.0327534			ENSG00000223908	AC068657.2	turquoise	0.155207	0.0744451
ENSG00000259661	AC068831.15	tan	0.0451582	0.681525			ENSG00000259661	AC068831.15	blue	0.00139765	0.985654			ENSG00000259661	AC068831.15	darkgreen	0.0373055	0.669878
ENSG00000224441	AC068831.3	blue	-0.207958	0.0561555			ENSG00000224441	AC068831.3	blue	-0.0981069	0.20581			ENSG00000224441	AC068831.3	blue	-0.0799638	0.360218
ENSG00000258384	AC068831.6	brown	0.24085	0.0263886			ENSG00000258384	AC068831.6	orange	0.131472	0.0893708			ENSG00000258384	AC068831.6	darkgrey	0.114961	0.187622
ENSG00000279131	AC069063.1	grey	-0.0170545	0.876886			ENSG00000279131	AC069063.1	turquoise	-0.15573	0.043828			ENSG00000279131	AC069063.1	turquoise	0.113137	0.194765
ENSG00000224769	AC069213.1	turquoise	0.0613994	0.576694			ENSG00000224769	AC069213.1	turquoise	-0.141495	0.0673239			ENSG00000224769	AC069213.1	turquoise	0.171281	0.0486947
ENSG00000237418	AC069257.6	turquoise	0.177229	0.104664			ENSG00000237418	AC069257.6	turquoise	-0.0221672	0.775484			ENSG00000237418	AC069257.6	turquoise	0.145964	0.0936515
ENSG00000267242	AC069278.4	turquoise	0.0905395	0.409901			ENSG00000267242	AC069278.4	grey	-0.0125646	0.871584			ENSG00000267242	AC069278.4	grey	0.113581	0.193007
ENSG00000225507	AC069282.6	grey	-0.0339961	0.757415			ENSG00000225507	AC069282.6	brown	-0.00632369	0.935161			ENSG00000225507	AC069282.6	brown	-0.0241513	0.782596
ENSG00000277089	AC069363.1	green	-0.0131026	0.905262			ENSG00000277089	AC069363.1	green	-0.162564	0.0352591			ENSG00000277089	AC069363.1	turquoise	0.121335	0.164152
ENSG00000249240	AC069368.3	magenta	-0.0247613	0.822024			ENSG00000249240	AC069368.3	magenta	0.17247	0.0253811			ENSG00000249240	AC069368.3	magenta	-0.168858	0.0520217
ENSG00000229178	AC069513.4	turquoise	0.287109	0.00771802			ENSG00000229178	AC069513.4	turquoise	0.16906	0.028473			ENSG00000229178	AC069513.4	turquoise	0.10841	0.214196
ENSG00000231359	AC072052.7	red	-0.220797	0.0422908			ENSG00000231359	AC072052.7	red	0.0885602	0.253643			ENSG00000231359	AC072052.7	red	-0.219859	0.010997
ENSG00000228446	AC073052.1	turquoise	0.168513	0.123157			ENSG00000228446	AC073052.1	turquoise	-0.10786	0.16403			ENSG00000228446	AC073052.1	turquoise	0.219642	0.0110781
ENSG00000228335	AC073063.10	turquoise	0.255034	0.018494			ENSG00000228335	AC073063.10	turquoise	0.0483338	0.533834			ENSG00000228335	AC073063.10	turquoise	0.177259	0.0412357
ENSG00000179428	AC073072.5	midnightblue	0.00938204	0.932087			ENSG00000179428	AC073072.5	turquoise	-0.215475	0.00503076			ENSG00000179428	AC073072.5	turquoise	0.17786	0.0405423
ENSG00000237126	AC073254.1	brown	0.259614	0.0164227			ENSG00000237126	AC073254.1	brown	0.112734	0.145687			ENSG00000237126	AC073254.1	brown	0.161943	0.0625609
ENSG00000234690	AC073283.4	turquoise	0.0909469	0.407789			ENSG00000234690	AC073283.4	grey	-0.0159946	0.836963			ENSG00000234690	AC073283.4	turquoise	0.106423	0.222766
ENSG00000257902	AC073330.1	green	0.101289	0.356327			ENSG00000257902	AC073330.1	turquoise	-0.167172	0.0303204			ENSG00000257902	AC073330.1	turquoise	0.21253	0.0140489
ENSG00000235837	AC073333.8	blue	-0.11126	0.310711			ENSG00000235837	AC073333.8	blue	-0.0156735	0.840193			ENSG00000235837	AC073333.8	blue	-0.0903418	0.301064
ENSG00000231840	AC073342.12	salmon	-0.0546591	0.6193			ENSG00000231840	AC073342.12	turquoise	-0.0469567	0.545566			ENSG00000231840	AC073342.12	salmon	-0.00747251	0.931971
ENSG00000265245	AC073343.1	brown	0.0535646	0.626344			ENSG00000265245	AC073343.1	brown	-0.107369	0.165967			ENSG00000265245	AC073343.1	darkgreen	0.157002	0.0711135
ENSG00000228010	AC073343.13	blue	0.0831046	0.449558			ENSG00000228010	AC073343.13	grey	-0.0655758	0.398377			ENSG00000228010	AC073343.13	turquoise	0.117242	0.178957
ENSG00000255863	AC073610.5	brown	0.0521601	0.635432			ENSG00000255863	AC073610.5	royalblue	0.211275	0.005976			ENSG00000255863	AC073610.5	brown	-0.135565	0.119746
ENSG00000250990	AC073635.5	turquoise	0.174415	0.110382			ENSG00000250990	AC073635.5	turquoise	-0.147576	0.0562636			ENSG00000250990	AC073635.5	turquoise	0.259459	0.00256294
ENSG00000228802	AC073641.2	black	0.0687018	0.532129			ENSG00000228802	AC073641.2	black	0.119097	0.124141			ENSG00000228802	AC073641.2	darkgrey	-0.0476863	0.585709
ENSG00000279937	AC073657.1	turquoise	-0.078923	0.472769			ENSG00000279937	AC073657.1	turquoise	-0.146509	0.0580874			ENSG00000279937	AC073657.1	turquoise	0.051967	0.552474
ENSG00000235077	AC073842.19	turquoise	0.408108	0.000105712			ENSG00000235077	AC073842.19	turquoise	0.0393312	0.61273			ENSG00000235077	AC073842.19	turquoise	0.270083	0.00166658
ENSG00000233087	AC073869.1	green	-0.106283	0.332986			ENSG00000233087	AC073869.1	turquoise	-0.10993	0.156038			ENSG00000233087	AC073869.1	turquoise	0.00131861	0.987982
ENSG00000224425	AC073869.2	green	-0.0128257	0.907255			ENSG00000224425	AC073869.2	turquoise	-0.13513	0.0807378			ENSG00000224425	AC073869.2	turquoise	0.0980707	0.261421
ENSG00000234072	AC074117.10	turquoise	0.180144	0.0989872			ENSG00000234072	AC074117.10	turquoise	0.07798	0.315031			ENSG00000234072	AC074117.10	turquoise	0.103073	0.237751
ENSG00000235267	AC074117.13	green	-0.0964053	0.380107			ENSG00000235267	AC074117.13	turquoise	-0.238426	0.00185637			ENSG00000235267	AC074117.13	turquoise	0.118091	0.175807
ENSG00000232019	AC074183.4	turquoise	0.0405802	0.712319			ENSG00000232019	AC074183.4	orange	-0.0099287	0.89836			ENSG00000232019	AC074183.4	turquoise	0.0465106	0.594996
ENSG00000259605	AC074212.5	black	-0.0379768	0.730042			ENSG00000259605	AC074212.5	grey	-0.0405598	0.601667			ENSG00000259605	AC074212.5	grey	0.0005793	0.99472
ENSG00000267395	AC074212.6	turquoise	0.133572	0.222954			ENSG00000267395	AC074212.6	turquoise	-0.0997912	0.198094			ENSG00000267395	AC074212.6	turquoise	0.193304	0.0257927
ENSG00000213963	AC074286.1	blue	-0.2668	0.0135767			ENSG00000213963	AC074286.1	blue	-0.134222	0.0828132			ENSG00000213963	AC074286.1	blue	-0.141667	0.103827
ENSG00000225889	AC074289.1	pink	0.0302417	0.783509			ENSG00000225889	AC074289.1	turquoise	-0.102207	0.187395			ENSG00000225889	AC074289.1	turquoise	0.103064	0.237796
ENSG00000228222	AC074363.1	grey	0.210359	0.0533122			ENSG00000228222	AC074363.1	grey	-0.0228562	0.768699			ENSG00000228222	AC074363.1	grey	0.20242	0.0194586
ENSG00000275729	AC078814.1	greenyellow	0.225532	0.0379558			ENSG00000275729	AC078814.1	white	0.0944934	0.223088			ENSG00000275729	AC078814.1	darkgreen	0.157439	0.0703205
ENSG00000228031	AC078842.3	magenta	-0.181168	0.097051			ENSG00000228031	AC078842.3	magenta	0.0945991	0.222568			ENSG00000228031	AC078842.3	magenta	-0.209623	0.0154509
ENSG00000253399	AC078852.2	turquoise	0.0805077	0.463897			ENSG00000253399	AC078852.2	turquoise	-0.0492553	0.526055			ENSG00000253399	AC078852.2	turquoise	0.116726	0.180888
ENSG00000232788	AC078883.3	grey	0.174096	0.111045			ENSG00000232788	AC078883.3	turquoise	-0.146011	0.0589565			ENSG00000232788	AC078883.3	turquoise	0.260388	0.00247006
ENSG00000226963	AC078883.4	grey	0.0398157	0.717508			ENSG00000226963	AC078883.4	grey	-0.186519	0.0154867			ENSG00000226963	AC078883.4	grey	0.188386	0.0298898
ENSG00000277393	AC078916.1	green	-0.0231531	0.833411			ENSG00000277393	AC078916.1	turquoise	-0.239262	0.00178697			ENSG00000277393	AC078916.1	turquoise	0.174519	0.0445271
ENSG00000238890	AC078917.1	green	0.0207261	0.85066			ENSG00000238890	AC078917.1	turquoise	-0.0253343	0.744447			ENSG00000238890	AC078917.1	turquoise	0.0394841	0.651823
ENSG00000225365	AC078942.1	turquoise	-0.0496518	0.651797			ENSG00000225365	AC078942.1	turquoise	-0.182559	0.0178601			ENSG00000225365	AC078942.1	turquoise	0.109766	0.208485
ENSG00000263738	AC079233.1	grey	0.0843115	0.442979			ENSG00000263738	AC079233.1	turquoise	-0.114483	0.139499			ENSG00000263738	AC079233.1	turquoise	0.161245	0.0637154
ENSG00000230979	AC079250.1	turquoise	0.10715	0.329033			ENSG00000230979	AC079250.1	royalblue	0.160198	0.0380502			ENSG00000230979	AC079250.1	royalblue	-0.0449371	0.607526
ENSG00000224463	AC079354.6	grey	-0.148775	0.174177			ENSG00000224463	AC079354.6	turquoise	-0.238511	0.00184923			ENSG00000224463	AC079354.6	turquoise	0.0753536	0.388664
ENSG00000225342	AC079630.4	blue	-0.24052	0.0266021			ENSG00000225342	AC079630.4	blue	-0.0892296	0.250058			ENSG00000225342	AC079630.4	blue	-0.145204	0.0953925
ENSG00000180019	AC079741.2	grey	0.0223862	0.838853			ENSG00000180019	AC079741.2	turquoise	-0.047625	0.539857			ENSG00000180019	AC079741.2	turquoise	0.0590456	0.499606
ENSG00000232581	AC079742.4	blue	-0.320937	0.00274686			ENSG00000232581	AC079742.4	blue	-0.0849549	0.27356			ENSG00000232581	AC079742.4	blue	-0.181086	0.0369827
ENSG00000214100	AC079776.2	blue	-0.189783	0.0819203			ENSG00000214100	AC079776.2	green	-0.173799	0.0242559			ENSG00000214100	AC079776.2	blue	-0.0207995	0.812166
ENSG00000228643	AC079779.4	turquoise	0.410122	9.69e-05			ENSG00000228643	AC079779.4	turquoise	0.120145	0.120841			ENSG00000228643	AC079779.4	turquoise	0.216254	0.0124166
ENSG00000235779	AC079779.5	turquoise	0.364783	0.000598215			ENSG00000235779	AC079779.5	turquoise	0.0782855	0.313133			ENSG00000235779	AC079779.5	brown	0.239239	0.00554756
ENSG00000236654	AC079780.3	grey	-0.0619733	0.57313			ENSG00000236654	AC079780.3	blue	-0.182105	0.0181515			ENSG00000236654	AC079780.3	blue	0.0903215	0.301173
ENSG00000221048	AC079781.1	turquoise	0.132402	0.227072			ENSG00000221048	AC079781.1	turquoise	-0.159228	0.0392459			ENSG00000221048	AC079781.1	turquoise	0.230465	0.00761242
ENSG00000226744	AC079781.5	turquoise	0.125381	0.252889			ENSG00000226744	AC079781.5	turquoise	-0.200973	0.00899713			ENSG00000226744	AC079781.5	turquoise	0.275141	0.00134957
ENSG00000225214	AC079790.2	grey	0.039936	0.716691			ENSG00000225214	AC079790.2	grey	-0.0396043	0.610263			ENSG00000225214	AC079790.2	grey	0.0780919	0.371609
ENSG00000233230	AC079807.2	turquoise	0.23727	0.028782			ENSG00000233230	AC079807.2	grey	0.0171387	0.825481			ENSG00000233230	AC079807.2	greenyellow	0.221134	0.0105302
ENSG00000236549	AC079807.3	turquoise	-0.0640837	0.560112			ENSG00000236549	AC079807.3	turquoise	-0.154879	0.0450069			ENSG00000236549	AC079807.3	turquoise	0.0715648	0.413023
ENSG00000231747	AC079922.2	yellow	-0.219853	0.0432035			ENSG00000231747	AC079922.2	yellow	-0.226758	0.00311884			ENSG00000231747	AC079922.2	grey	-0.012486	0.886573
ENSG00000239776	AC079949.1	green	0.0236003	0.830241			ENSG00000239776	AC079949.1	turquoise	-0.181587	0.0184889			ENSG00000239776	AC079949.1	turquoise	0.153504	0.0777225
ENSG00000226345	AC083822.2	turquoise	0.120223	0.273091			ENSG00000226345	AC083822.2	turquoise	-0.101452	0.190694			ENSG00000226345	AC083822.2	turquoise	0.185696	0.0323559
ENSG00000259820	AC083843.1	pink	-0.0316027	0.774021			ENSG00000259820	AC083843.1	turquoise	-0.166683	0.0308151			ENSG00000259820	AC083843.1	turquoise	0.106105	0.224159
ENSG00000279518	AC083843.4	turquoise	0.0658303	0.549447			ENSG00000279518	AC083843.4	turquoise	-0.034878	0.653553			ENSG00000279518	AC083843.4	turquoise	0.0856491	0.326971
ENSG00000237821	AC083873.4	brown	0.0422649	0.70093			ENSG00000237821	AC083873.4	orange	0.0158573	0.838344			ENSG00000237821	AC083873.4	grey	0.0263235	0.763594
ENSG00000232729	AC083884.8	brown	0.255567	0.018242			ENSG00000232729	AC083884.8	brown	0.0815006	0.293613			ENSG00000232729	AC083884.8	darkgreen	0.174703	0.0442991
ENSG00000204745	AC083899.3	grey	-0.0677471	0.537856			ENSG00000204745	AC083899.3	turquoise	-0.21153	0.0059145			ENSG00000204745	AC083899.3	turquoise	0.126496	0.146812
ENSG00000256006	AC084117.3	green	0.0289993	0.792198			ENSG00000256006	AC084117.3	turquoise	-0.203714	0.00808385			ENSG00000256006	AC084117.3	turquoise	0.187007	0.031133
ENSG00000267163	AC084219.3	brown	0.183499	0.0927565			ENSG00000267163	AC084219.3	turquoise	0.0476901	0.539302			ENSG00000267163	AC084219.3	turquoise	0.102297	0.241322
ENSG00000186019	AC084219.4	brown	0.294584	0.00620544			ENSG00000186019	AC084219.4	orange	0.110561	0.153662			ENSG00000186019	AC084219.4	brown	0.174467	0.0445912
ENSG00000275027	AC084357.1	grey	0.165295	0.130584			ENSG00000275027	AC084357.1	blue	-0.0179539	0.817322			ENSG00000275027	AC084357.1	grey	0.139491	0.109302
ENSG00000226377	AC084809.2	green	0.0658878	0.549098			ENSG00000226377	AC084809.2	turquoise	-0.229147	0.00281028			ENSG00000226377	AC084809.2	turquoise	0.242175	0.00497781
ENSG00000232344	AC087163.2	turquoise	-0.00441372	0.968021			ENSG00000232344	AC087163.2	turquoise	0.0109607	0.887861			ENSG00000232344	AC087163.2	turquoise	-0.0122022	0.889134
ENSG00000263660	AC087793.1	grey	0.265372	0.0141057			ENSG00000263660	AC087793.1	grey	0.124418	0.108088			ENSG00000263660	AC087793.1	turquoise	0.105043	0.228855
ENSG00000224239	AC090044.2	grey	0.0358569	0.74458			ENSG00000224239	AC090044.2	grey	-0.0029886	0.969331			ENSG00000224239	AC090044.2	pink	0.0348371	0.690565
ENSG00000264463	AC090133.1	green	-0.0410917	0.708855			ENSG00000264463	AC090133.1	turquoise	-0.212399	0.0057086			ENSG00000264463	AC090133.1	turquoise	0.14813	0.0888307
ENSG00000278888	AC090154.1	blue	-0.122769	0.26299			ENSG00000278888	AC090154.1	turquoise	-0.0778977	0.315544			ENSG00000278888	AC090154.1	turquoise	-0.0388823	0.656791
ENSG00000235672	AC090286.2	turquoise	0.0516749	0.638584			ENSG00000235672	AC090286.2	turquoise	0.05383	0.488303			ENSG00000235672	AC090286.2	turquoise	-0.00526404	0.952048
ENSG00000229368	AC090587.4	greenyellow	0.064257	0.55905			ENSG00000229368	AC090587.4	greenyellow	-0.0742366	0.338894			ENSG00000229368	AC090587.4	greenyellow	0.12345	0.15687
ENSG00000228661	AC090587.5	greenyellow	0.0692957	0.528581			ENSG00000228661	AC090587.5	greenyellow	-0.0935955	0.227536			ENSG00000228661	AC090587.5	greenyellow	0.138922	0.11077
ENSG00000214708	AC090616.2	yellow	-0.0441834	0.688041			ENSG00000214708	AC090616.2	yellow	0.0582127	0.453541			ENSG00000214708	AC090616.2	grey	-0.0797749	0.361358
ENSG00000239167	AC090841.1	turquoise	0.0934205	0.3951			ENSG00000239167	AC090841.1	turquoise	-0.183296	0.017396			ENSG00000239167	AC090841.1	turquoise	0.220106	0.010905
ENSG00000236234	AC091132.1	turquoise	-0.0551061	0.616433			ENSG00000236234	AC091132.1	turquoise	-0.104634	0.177082			ENSG00000236234	AC091132.1	turquoise	0.0363569	0.6778
ENSG00000230532	AC091133.1	blue	-0.312411	0.00360416			ENSG00000230532	AC091133.1	blue	-0.175836	0.0226157			ENSG00000230532	AC091133.1	blue	-0.0880301	0.313652
ENSG00000276078	AC091154.1	yellow	-0.149828	0.171113			ENSG00000276078	AC091154.1	yellow	-0.234201	0.00224654			ENSG00000276078	AC091154.1	yellow	0.0624815	0.474938
ENSG00000230113	AC091177.1	green	0.11663	0.287787			ENSG00000230113	AC091177.1	turquoise	-0.0500603	0.519306			ENSG00000230113	AC091177.1	turquoise	0.13718	0.115359
ENSG00000236844	AC091633.2	turquoise	-0.0119773	0.913366			ENSG00000236844	AC091633.2	turquoise	-0.0335187	0.666229			ENSG00000236844	AC091633.2	turquoise	0.01671	0.848601
ENSG00000224079	AC091729.7	turquoise	0.258931	0.0167184			ENSG00000224079	AC091729.7	turquoise	-0.0189224	0.807654			ENSG00000224079	AC091729.7	turquoise	0.230218	0.00767943
ENSG00000226291	AC091729.8	turquoise	0.289186	0.00726821			ENSG00000226291	AC091729.8	turquoise	-0.0100274	0.897356			ENSG00000226291	AC091729.8	turquoise	0.253569	0.00322965
ENSG00000229043	AC091729.9	grey	0.0322295	0.769662			ENSG00000229043	AC091729.9	grey	0.148404	0.0548811			ENSG00000229043	AC091729.9	grey	-0.100788	0.248371
ENSG00000225231	AC091814.2	turquoise	0.0649053	0.555084			ENSG00000225231	AC091814.2	orange	0.0676142	0.383844			ENSG00000225231	AC091814.2	grey	-0.00364595	0.966777
ENSG00000278350	AC091849.1	brown	0.105972	0.334408			ENSG00000278350	AC091849.1	turquoise	0.0599515	0.440142			ENSG00000278350	AC091849.1	turquoise	0.0318188	0.716171
ENSG00000215196	AC091878.1	turquoise	0.15721	0.150748			ENSG00000215196	AC091878.1	turquoise	-0.0887599	0.25257			ENSG00000215196	AC091878.1	turquoise	0.194096	0.0251799
ENSG00000279095	AC092066.1	turquoise	0.403134	0.000130584			ENSG00000279095	AC092066.1	turquoise	0.0588499	0.448605			ENSG00000279095	AC092066.1	brown	0.278804	0.00115542
ENSG00000265864	AC092117.2	pink	0.109278	0.319464			ENSG00000265864	AC092117.2	pink	-0.2124	0.00570839			ENSG00000265864	AC092117.2	pink	0.267333	0.00186612
ENSG00000226622	AC092155.4	grey	0.0993788	0.365516			ENSG00000226622	AC092155.4	turquoise	-0.166531	0.0309698			ENSG00000226622	AC092155.4	turquoise	0.211746	0.0144157
ENSG00000233296	AC092159.2	grey	-0.100055	0.362244			ENSG00000233296	AC092159.2	blue	-0.127743	0.0989141			ENSG00000233296	AC092159.2	blue	0.012703	0.884615
ENSG00000188365	AC092171.2	turquoise	0.206275	0.0582216			ENSG00000188365	AC092171.2	turquoise	-0.0500092	0.519733			ENSG00000188365	AC092171.2	turquoise	0.210164	0.0151812
ENSG00000230733	AC092171.4	yellow	-0.165726	0.12957			ENSG00000230733	AC092171.4	grey	0.00650281	0.933329			ENSG00000230733	AC092171.4	grey	-0.124939	0.151892
ENSG00000276331	AC092275.1	grey	-0.0823192	0.453869			ENSG00000276331	AC092275.1	turquoise	0.0044394	0.954456			ENSG00000276331	AC092275.1	turquoise	-0.06929	0.428068
ENSG00000228629	AC092295.4	turquoise	0.255067	0.018478			ENSG00000228629	AC092295.4	turquoise	0.106585	0.169098			ENSG00000228629	AC092295.4	turquoise	0.122344	0.160648
ENSG00000269148	AC092301.3	grey	-0.15943	0.144992			ENSG00000269148	AC092301.3	turquoise	0.0284781	0.714039			ENSG00000269148	AC092301.3	grey	-0.163622	0.0598527
ENSG00000230872	AC092338.5	turquoise	0.315031	0.00331829			ENSG00000230872	AC092338.5	turquoise	0.0542097	0.485236			ENSG00000230872	AC092338.5	pink	0.175491	0.0433353
ENSG00000227189	AC092535.3	turquoise	0.224007	0.0393098			ENSG00000227189	AC092535.3	turquoise	0.084506	0.276112			ENSG00000227189	AC092535.3	turquoise	0.109156	0.211043
ENSG00000252150	AC092574.2	green	0.0151237	0.890733			ENSG00000252150	AC092574.2	turquoise	-0.0847594	0.274669			ENSG00000252150	AC092574.2	turquoise	0.082948	0.342514
ENSG00000241772	AC092620.2	brown	0.14925	0.172789			ENSG00000241772	AC092620.2	turquoise	-0.123585	0.110487			ENSG00000241772	AC092620.2	turquoise	0.246493	0.00423465
ENSG00000227176	AC092641.2	green	-0.0707085	0.520189			ENSG00000227176	AC092641.2	turquoise	-0.113506	0.142932			ENSG00000227176	AC092641.2	turquoise	0.0349753	0.6894
ENSG00000279252	AC092670.1	grey	-0.0538611	0.624433			ENSG00000279252	AC092670.1	grey	-0.0806366	0.298777			ENSG00000279252	AC092670.1	grey	0.0229454	0.793202
ENSG00000234818	AC092687.5	grey	-0.0126391	0.908599			ENSG00000234818	AC092687.5	turquoise	-0.0116345	0.881017			ENSG00000234818	AC092687.5	grey	-0.00101543	0.990745
ENSG00000233757	AC092835.2	brown	0.0357576	0.745263			ENSG00000233757	AC092835.2	brown	-0.0620296	0.424428			ENSG00000233757	AC092835.2	darkgreen	0.0820835	0.347585
ENSG00000228108	AC092839.3	turquoise	-0.0178049	0.871515			ENSG00000228108	AC092839.3	turquoise	-0.175909	0.0225581			ENSG00000228108	AC092839.3	turquoise	0.12673	0.146058
ENSG00000234943	AC092839.4	turquoise	0.0200185	0.855702			ENSG00000234943	AC092839.4	turquoise	-0.0908301	0.241629			ENSG00000234943	AC092839.4	turquoise	0.0864144	0.322651
ENSG00000279530	AC092881.1	turquoise	0.0928183	0.398168			ENSG00000279530	AC092881.1	turquoise	-0.117239	0.13016			ENSG00000279530	AC092881.1	turquoise	0.164269	0.0588368
ENSG00000236281	AC093106.5	grey	-0.0807866	0.462345			ENSG00000236281	AC093106.5	turquoise	-0.00331855	0.965947			ENSG00000236281	AC093106.5	grey	-0.0621323	0.477414
ENSG00000213261	AC093106.7	yellow	-0.248678	0.0217371			ENSG00000213261	AC093106.7	black	-0.136885	0.0768409			ENSG00000213261	AC093106.7	blue	-0.113103	0.1949
ENSG00000223718	AC093107.7	turquoise	0.251928	0.0200229			ENSG00000223718	AC093107.7	turquoise	-0.0246922	0.750707			ENSG00000223718	AC093107.7	turquoise	0.218976	0.0113307
ENSG00000238018	AC093110.3	blue	-0.132409	0.227045			ENSG00000238018	AC093110.3	turquoise	-0.196435	0.0107107			ENSG00000238018	AC093110.3	turquoise	0.0449468	0.607449
ENSG00000246575	AC093162.5	turquoise	0.348026	0.0010993			ENSG00000246575	AC093162.5	turquoise	0.159572	0.0388188			ENSG00000246575	AC093162.5	turquoise	0.177121	0.0413972
ENSG00000170846	AC093323.3	grey	-0.0431753	0.694803			ENSG00000170846	AC093323.3	orange	-0.101569	0.190182			ENSG00000170846	AC093323.3	turquoise	0.0526281	0.547424
ENSG00000226276	AC093382.1	grey	-0.0327146	0.766293			ENSG00000226276	AC093382.1	grey	-0.0813239	0.294664			ENSG00000226276	AC093382.1	grey	0.0326901	0.708745
ENSG00000233654	AC093388.3	turquoise	0.130134	0.235201			ENSG00000233654	AC093388.3	grey	0.164544	0.03306			ENSG00000233654	AC093388.3	grey	-0.0338971	0.698503
ENSG00000232057	AC093390.1	turquoise	0.30717	0.00424297			ENSG00000232057	AC093390.1	turquoise	0.084571	0.275742			ENSG00000232057	AC093390.1	turquoise	0.17385	0.0453623
ENSG00000239203	AC093484.4	blue	-0.0829827	0.450226			ENSG00000239203	AC093484.4	blue	-0.0888229	0.252232			ENSG00000239203	AC093484.4	turquoise	0.0101589	0.907609
ENSG00000228242	AC093495.4	blue	-0.133777	0.222238			ENSG00000228242	AC093495.4	blue	-0.218791	0.00438176			ENSG00000228242	AC093495.4	blue	0.0684602	0.433634
ENSG00000264953	AC093602.1	green	-0.0971502	0.376419			ENSG00000264953	AC093602.1	turquoise	-0.232933	0.00237741			ENSG00000264953	AC093602.1	turquoise	0.125175	0.151111
ENSG00000241269	AC093620.5	grey	0.0600146	0.585336			ENSG00000241269	AC093620.5	grey	-0.0647258	0.404533			ENSG00000241269	AC093620.5	turquoise	0.107756	0.216989
ENSG00000272082	AC093628.1	brown	0.0252167	0.818806			ENSG00000272082	AC093628.1	turquoise	-0.11018	0.155096			ENSG00000272082	AC093628.1	turquoise	0.112393	0.197736
ENSG00000220804	AC093642.5	brown	0.247453	0.0224153			ENSG00000220804	AC093642.5	brown	0.0420968	0.587954			ENSG00000220804	AC093642.5	turquoise	0.151341	0.0820504
ENSG00000271745	AC093668.2	grey	0.102192	0.352034			ENSG00000271745	AC093668.2	grey	-0.0983061	0.204886			ENSG00000271745	AC093668.2	turquoise	0.177645	0.0407891
ENSG00000232533	AC093673.5	turquoise	0.328106	0.00217279			ENSG00000232533	AC093673.5	orange	0.280379	0.000232226			ENSG00000232533	AC093673.5	darkgrey	0.103104	0.237611
ENSG00000223522	AC093690.1	turquoise	-0.0146331	0.894257			ENSG00000223522	AC093690.1	turquoise	-0.201674	0.00875525			ENSG00000223522	AC093690.1	turquoise	0.146942	0.0914504
ENSG00000213222	AC093724.2	brown	0.147105	0.179117			ENSG00000213222	AC093724.2	brown	-0.0321382	0.6792			ENSG00000213222	AC093724.2	turquoise	0.139473	0.109348
ENSG00000225205	AC093818.1	grey	0.135819	0.215198			ENSG00000225205	AC093818.1	grey	-0.147473	0.056437			ENSG00000225205	AC093818.1	turquoise	0.235598	0.00633449
ENSG00000152117	AC093838.4	pink	0.307751	0.00416744			ENSG00000152117	AC093838.4	orange	0.0943362	0.223862			ENSG00000152117	AC093838.4	brown	0.167848	0.0534618
ENSG00000273926	AC093928.1	green	0.00180395	0.986927			ENSG00000273926	AC093928.1	turquoise	-0.11889	0.124801			ENSG00000273926	AC093928.1	turquoise	0.09445	0.279525
ENSG00000225057	AC096574.4	turquoise	0.044706	0.684545			ENSG00000225057	AC096574.4	turquoise	-0.030951	0.69043			ENSG00000225057	AC096574.4	turquoise	0.0659426	0.450771
ENSG00000229750	AC096649.2	brown	0.344035	0.00126461			ENSG00000229750	AC096649.2	brown	0.125451	0.105168			ENSG00000229750	AC096649.2	brown	0.218564	0.0114896
ENSG00000244567	AC096772.6	turquoise	0.266593	0.0136524			ENSG00000244567	AC096772.6	turquoise	0.0954668	0.218335			ENSG00000244567	AC096772.6	brown	0.105666	0.22609
ENSG00000231449	AC097359.2	turquoise	0.17478	0.109627			ENSG00000231449	AC097359.2	turquoise	0.0989327	0.202			ENSG00000231449	AC097359.2	turquoise	0.0737818	0.398663
ENSG00000250910	AC097467.2	brown	0.145621	0.183589			ENSG00000250910	AC097467.2	brown	0.0412598	0.595403			ENSG00000250910	AC097467.2	darkgreen	0.122394	0.160474
ENSG00000235024	AC097468.7	blue	-0.329456	0.00207765			ENSG00000235024	AC097468.7	blue	0.0472451	0.543099			ENSG00000235024	AC097468.7	orange	-0.250476	0.00363911
ENSG00000236432	AC097662.2	turquoise	-0.00536546	0.96113			ENSG00000236432	AC097662.2	turquoise	-0.00126986	0.986966			ENSG00000236432	AC097662.2	turquoise	-0.00365939	0.966655
ENSG00000226833	AC097724.3	blue	-0.11897	0.278159			ENSG00000226833	AC097724.3	turquoise	-0.13047	0.0918593			ENSG00000226833	AC097724.3	turquoise	0.00352193	0.967907
ENSG00000278059	AC098587.1	turquoise	0.00138009	0.989998			ENSG00000278059	AC098587.1	turquoise	-0.141822	0.0666861			ENSG00000278059	AC098587.1	turquoise	0.11567	0.184894
ENSG00000213846	AC098614.2	grey	-0.117627	0.28366			ENSG00000213846	AC098614.2	grey	0.00373304	0.961697			ENSG00000213846	AC098614.2	grey	-0.112201	0.198509
ENSG00000233766	AC098617.1	lightgreen	-0.0531417	0.629075			ENSG00000233766	AC098617.1	lightgreen	-0.153828	0.0465008			ENSG00000233766	AC098617.1	midnightblue	0.088854	0.309127
ENSG00000227745	AC098826.5	grey	-0.0679	0.536937			ENSG00000227745	AC098826.5	turquoise	-0.158721	0.0398848			ENSG00000227745	AC098826.5	turquoise	0.0782665	0.370537
ENSG00000240761	AC098831.4	blue	-0.0585451	0.594571			ENSG00000240761	AC098831.4	grey	-0.106822	0.168148			ENSG00000240761	AC098831.4	grey	0.0411457	0.638187
ENSG00000228521	AC099552.3	turquoise	0.372058	0.000454593			ENSG00000228521	AC099552.3	turquoise	0.0707272	0.362281			ENSG00000228521	AC099552.3	turquoise	0.265426	0.00201695
ENSG00000259970	AC099668.5	turquoise	-0.0397172	0.718178			ENSG00000259970	AC099668.5	turquoise	-0.172478	0.0253738			ENSG00000259970	AC099668.5	pink	0.114242	0.190415
ENSG00000228133	AC099684.1	turquoise	0.121942	0.266244			ENSG00000228133	AC099684.1	turquoise	-0.0684042	0.3783			ENSG00000228133	AC099684.1	turquoise	0.154141	0.0764844
ENSG00000224738	AC099850.1	greenyellow	0.0784854	0.475234			ENSG00000224738	AC099850.1	white	-0.0384587	0.62064			ENSG00000224738	AC099850.1	greenyellow	0.111036	0.203237
ENSG00000265636	AC100787.1	tan	-0.120977	0.270073			ENSG00000265636	AC100787.1	grey	-0.0757942	0.328829			ENSG00000265636	AC100787.1	grey	-0.0190276	0.827908
ENSG00000276621	AC100821.1	green	0.0504719	0.646427			ENSG00000276621	AC100821.1	turquoise	-0.250908	0.00103622			ENSG00000276621	AC100821.1	turquoise	0.22613	0.00886449
ENSG00000259635	AC100830.3	green	-0.0697091	0.526118			ENSG00000259635	AC100830.3	turquoise	-0.232608	0.00241204			ENSG00000259635	AC100830.3	turquoise	0.13587	0.118908
ENSG00000265967	AC100830.4	turquoise	0.0397224	0.718143			ENSG00000265967	AC100830.4	turquoise	-0.0295249	0.704011			ENSG00000265967	AC100830.4	turquoise	0.0604818	0.489214
ENSG00000264937	AC100830.5	grey	-0.164653	0.132107			ENSG00000264937	AC100830.5	turquoise	-0.0819767	0.290792			ENSG00000264937	AC100830.5	turquoise	-0.0707151	0.418607
ENSG00000225981	AC102953.4	turquoise	0.242139	0.0255693			ENSG00000225981	AC102953.4	turquoise	-0.0647853	0.4041			ENSG00000225981	AC102953.4	turquoise	0.235644	0.00632409
ENSG00000233850	AC103563.8	green	-0.0553927	0.614598			ENSG00000233850	AC103563.8	turquoise	-0.22233	0.00377284			ENSG00000233850	AC103563.8	turquoise	0.134438	0.122882
ENSG00000231062	AC103563.9	green	-0.143549	0.189972			ENSG00000231062	AC103563.9	turquoise	-0.231649	0.00251685			ENSG00000231062	AC103563.9	turquoise	0.0819717	0.348244
ENSG00000221185	AC103816.1	green	0.111008	0.311815			ENSG00000221185	AC103816.1	turquoise	-0.0906677	0.242475			ENSG00000221185	AC103816.1	turquoise	0.152634	0.079441
ENSG00000225420	AC104134.2	brown	-0.000862621	0.993748			ENSG00000225420	AC104134.2	brown	-0.161218	0.0368251			ENSG00000225420	AC104134.2	darkgreen	0.146143	0.0932448
ENSG00000213849	AC104306.1	turquoise	0.200774	0.0654102			ENSG00000213849	AC104306.1	turquoise	-0.0085726	0.912183			ENSG00000213849	AC104306.1	turquoise	0.201786	0.019851
ENSG00000279346	AC104389.1	green	0.000749885	0.994565			ENSG00000279346	AC104389.1	turquoise	-0.0352729	0.649889			ENSG00000279346	AC104389.1	turquoise	0.028498	0.744713
ENSG00000267314	AC104532.2	turquoise	0.309252	0.00397798			ENSG00000267314	AC104532.2	turquoise	0.0377301	0.627279			ENSG00000267314	AC104532.2	turquoise	0.257371	0.00278356
ENSG00000266941	AC104532.3	blue	-0.291962	0.00670305			ENSG00000266941	AC104532.3	blue	-0.17091	0.0267578			ENSG00000266941	AC104532.3	blue	-0.131664	0.130871
ENSG00000267571	AC104532.4	turquoise	0.226383	0.0372173			ENSG00000267571	AC104532.4	turquoise	-0.0260166	0.737812			ENSG00000267571	AC104532.4	turquoise	0.180407	0.0377096
ENSG00000268756	AC104534.2	turquoise	-0.0572426	0.60281			ENSG00000268756	AC104534.2	turquoise	-0.214357	0.00526843			ENSG00000268756	AC104534.2	turquoise	0.125514	0.149999
ENSG00000268083	AC104534.3	turquoise	0.02084	0.849849			ENSG00000268083	AC104534.3	orange	0.0121928	0.875353			ENSG00000268083	AC104534.3	brown	0.00766949	0.930183
ENSG00000279663	AC104623.1	green	0.209834	0.0539241			ENSG00000279663	AC104623.1	green	-0.116397	0.132961			ENSG00000279663	AC104623.1	turquoise	0.213567	0.0135765
ENSG00000228857	AC104653.1	grey	-0.0196827	0.858098			ENSG00000228857	AC104653.1	grey	-0.123691	0.110179			ENSG00000228857	AC104653.1	grey	0.0852436	0.329275
ENSG00000231851	AC104655.2	yellow	-0.0458264	0.677072			ENSG00000231851	AC104655.2	blue	0.0665175	0.391623			ENSG00000231851	AC104655.2	blue	-0.0821183	0.34738
ENSG00000224220	AC104699.1	yellow	-0.115286	0.293419			ENSG00000224220	AC104699.1	grey	-0.0721788	0.352489			ENSG00000224220	AC104699.1	blue	-0.0326478	0.709105
ENSG00000225416	AC104843.3	green	-0.105443	0.336841			ENSG00000225416	AC104843.3	turquoise	-0.141378	0.0675529			ENSG00000225416	AC104843.3	turquoise	0.030881	0.724194
ENSG00000222999	AC105247.1	blue	-0.149902	0.170901			ENSG00000222999	AC105247.1	magenta	-0.0969317	0.21132			ENSG00000222999	AC105247.1	magenta	-0.0502354	0.565807
ENSG00000228848	AC105402.2	green	-0.121613	0.267543			ENSG00000228848	AC105402.2	blue	-0.114631	0.138987			ENSG00000228848	AC105402.2	blue	-0.00370346	0.966254
ENSG00000231079	AC105402.4	turquoise	0.030943	0.778616			ENSG00000231079	AC105402.4	turquoise	-0.0282072	0.716642			ENSG00000231079	AC105402.4	turquoise	0.0468114	0.592613
ENSG00000227033	AC105461.1	grey	-0.163681	0.134435			ENSG00000227033	AC105461.1	turquoise	-0.0617531	0.4265			ENSG00000227033	AC105461.1	turquoise	-0.0842979	0.334689
ENSG00000277155	AC105921.1	green	-0.112027	0.307368			ENSG00000277155	AC105921.1	turquoise	-0.265383	0.000507773			ENSG00000277155	AC105921.1	turquoise	0.122455	0.160266
ENSG00000236007	AC105921.5	green	0.0122988	0.911049			ENSG00000236007	AC105921.5	turquoise	-0.23902	0.00180684			ENSG00000236007	AC105921.5	turquoise	0.19626	0.0235693
ENSG00000278557	AC106782.1	green	-0.0820205	0.455514			ENSG00000278557	AC106782.1	turquoise	-0.273078	0.000341776			ENSG00000278557	AC106782.1	turquoise	0.166848	0.0549218
ENSG00000262721	AC106782.20	brown	0.278087	0.00996859			ENSG00000262721	AC106782.20	orange	0.268625	0.000430382			ENSG00000262721	AC106782.20	grey	0.00541252	0.950697
ENSG00000265039	AC107016.1	grey	-0.192515	0.0775343			ENSG00000265039	AC107016.1	grey	-0.104993	0.175592			ENSG00000265039	AC107016.1	cyan	-0.0771262	0.37757
ENSG00000236498	AC107081.5	black	0.0651735	0.553446			ENSG00000236498	AC107081.5	black	0.146265	0.0585113			ENSG00000236498	AC107081.5	darkgrey	-0.0673363	0.441238
ENSG00000274622	AC107294.1	green	-0.00233402	0.983086			ENSG00000274622	AC107294.1	turquoise	-0.192899	0.0122394			ENSG00000274622	AC107294.1	turquoise	0.148468	0.0880972
ENSG00000273288	AC108004.1	turquoise	-0.148971	0.173604			ENSG00000273288	AC108004.1	turquoise	-0.282119	0.000211454			ENSG00000273288	AC108004.1	turquoise	0.106483	0.2225
ENSG00000241525	AC108004.3	blue	-0.239994	0.0269448			ENSG00000241525	AC108004.3	blue	-0.0443009	0.568543			ENSG00000241525	AC108004.3	blue	-0.195889	0.0238385
ENSG00000274291	AC108161.1	green	-0.221704	0.0414304			ENSG00000274291	AC108161.1	turquoise	-0.300633	7.51e-05			ENSG00000274291	AC108161.1	turquoise	0.0950253	0.276593
ENSG00000236710	AC108448.2	turquoise	0.133761	0.222296			ENSG00000236710	AC108448.2	orange	-0.000807503	0.991711			ENSG00000236710	AC108448.2	turquoise	0.121993	0.161862
ENSG00000233205	AC108479.2	grey	0.0395751	0.719144			ENSG00000233205	AC108479.2	grey	0.0066346	0.931981			ENSG00000233205	AC108479.2	grey	0.0269358	0.758263
ENSG00000275955	AC108479.3	greenyellow	-0.0110822	0.919818			ENSG00000275955	AC108479.3	greenyellow	-0.10781	0.164226			ENSG00000275955	AC108479.3	grey	0.0830535	0.341898
ENSG00000242282	AC108488.4	blue	-0.105003	0.338873			ENSG00000242282	AC108488.4	turquoise	-0.144988	0.0607725			ENSG00000242282	AC108488.4	turquoise	0.0280161	0.748884
ENSG00000244675	AC108676.1	blue	-0.135921	0.214851			ENSG00000244675	AC108676.1	grey	-0.0478555	0.537894			ENSG00000244675	AC108676.1	grey	-0.0640906	0.463616
ENSG00000224513	AC109309.4	blue	-0.114178	0.298112			ENSG00000224513	AC109309.4	blue	-0.0555921	0.474158			ENSG00000224513	AC109309.4	blue	-0.0505285	0.56354
ENSG00000227495	AC109333.10	turquoise	0.228441	0.0354805			ENSG00000227495	AC109333.10	darkturquoise	-0.0917545	0.236852			ENSG00000227495	AC109333.10	salmon	0.232698	0.00703078
ENSG00000226791	AC109826.1	yellow	-0.150213	0.170005			ENSG00000226791	AC109826.1	purple	-0.0681862	0.379825			ENSG00000226791	AC109826.1	blue	-0.0840361	0.336197
ENSG00000224232	AC110299.5	turquoise	0.223941	0.039369			ENSG00000224232	AC110299.5	turquoise	-0.0251658	0.746087			ENSG00000224232	AC110299.5	turquoise	0.208563	0.0159911
ENSG00000279909	AC110615.1	blue	-0.308329	0.00409357			ENSG00000279909	AC110615.1	blue	-0.0842077	0.277817			ENSG00000279909	AC110615.1	blue	-0.183314	0.0346816
ENSG00000176349	AC110781.3	turquoise	0.108069	0.324877			ENSG00000176349	AC110781.3	turquoise	-0.0643658	0.407157			ENSG00000176349	AC110781.3	turquoise	0.138821	0.111032
ENSG00000279413	AC112497.1	turquoise	0.101923	0.353311			ENSG00000279413	AC112497.1	orange	0.0663873	0.392553			ENSG00000279413	AC112497.1	darkgrey	0.0389744	0.65603
ENSG00000277839	AC113133.1	turquoise	0.144955	0.185626			ENSG00000277839	AC113133.1	turquoise	-0.132021	0.0880281			ENSG00000277839	AC113133.1	turquoise	0.209228	0.0156502
ENSG00000233223	AC113189.5	brown	0.192114	0.0781668			ENSG00000233223	AC113189.5	grey	0.15806	0.0407295			ENSG00000233223	AC113189.5	brown	0.0365212	0.676425
ENSG00000274207	AC113949.1	grey	0.0769649	0.483856			ENSG00000274207	AC113949.1	green	-0.119375	0.123257			ENSG00000274207	AC113949.1	turquoise	0.155275	0.074318
ENSG00000274425	AC114271.2	blue	-0.184918	0.0902148			ENSG00000274425	AC114271.2	blue	-0.0738162	0.341644			ENSG00000274425	AC114271.2	blue	-0.108449	0.214033
ENSG00000276171	AC114498.1	blue	-0.0544127	0.620883			ENSG00000276171	AC114498.1	yellow	-0.226708	0.00312565			ENSG00000276171	AC114498.1	yellow	0.146807	0.0917507
ENSG00000235351	AC114730.11	turquoise	0.126636	0.248131			ENSG00000235351	AC114730.11	turquoise	-0.0792647	0.307101			ENSG00000235351	AC114730.11	turquoise	0.164601	0.058319
ENSG00000224272	AC114730.3	blue	-0.138755	0.205351			ENSG00000224272	AC114730.3	blue	-0.108819	0.160291			ENSG00000224272	AC114730.3	grey	-0.0454983	0.603044
ENSG00000234793	AC114730.7	pink	-0.215299	0.0478343			ENSG00000234793	AC114730.7	pink	-0.15704	0.0420624			ENSG00000234793	AC114730.7	pink	-0.0726953	0.405663
ENSG00000215692	AC114730.8	greenyellow	-0.0210166	0.848592			ENSG00000215692	AC114730.8	greenyellow	-0.117106	0.1306			ENSG00000215692	AC114730.8	greenyellow	0.0860687	0.324598
ENSG00000230432	AC114803.3	blue	-0.32831	0.00215814			ENSG00000230432	AC114803.3	blue	-0.193164	0.0121187			ENSG00000230432	AC114803.3	orange	-0.108754	0.212736
ENSG00000234165	AC114877.3	brown	0.228568	0.0353761			ENSG00000234165	AC114877.3	brown	0.032988	0.671204			ENSG00000234165	AC114877.3	darkgreen	0.199637	0.0212316
ENSG00000268601	AC115522.3	red	0.00375634	0.972782			ENSG00000268601	AC115522.3	red	0.0266416	0.731751			ENSG00000268601	AC115522.3	red	-0.0189033	0.829015
ENSG00000234290	AC116366.6	turquoise	-0.214722	0.0484488			ENSG00000234290	AC116366.6	turquoise	-0.141824	0.0666834			ENSG00000234290	AC116366.6	turquoise	-0.0640896	0.463623
ENSG00000235688	AC116614.1	grey	0.197263	0.0703622			ENSG00000235688	AC116614.1	grey	-0.0930608	0.230215			ENSG00000235688	AC116614.1	grey	0.235527	0.00635088
ENSG00000225240	AC117490.2	turquoise	0.0632463	0.565261			ENSG00000225240	AC117490.2	turquoise	-0.0572809	0.460814			ENSG00000225240	AC117490.2	turquoise	0.106208	0.223704
ENSG00000221051	AC118344.1	turquoise	0.197021	0.0707143			ENSG00000221051	AC118344.1	turquoise	-0.0659145	0.39594			ENSG00000221051	AC118344.1	turquoise	0.200389	0.0207394
ENSG00000264599	AC124074.1	green	0.0980977	0.37176			ENSG00000264599	AC124074.1	turquoise	-0.132395	0.0871246			ENSG00000264599	AC124074.1	turquoise	0.190229	0.028294
ENSG00000279735	AC124312.1	green	-0.143848	0.189042			ENSG00000279735	AC124312.1	turquoise	-0.297546	8.97e-05			ENSG00000279735	AC124312.1	turquoise	0.121107	0.164952
ENSG00000276170	AC124789.1	turquoise	0.0488769	0.656886			ENSG00000276170	AC124789.1	turquoise	-0.0141521	0.855526			ENSG00000276170	AC124789.1	turquoise	0.0505134	0.563657
ENSG00000226155	AC124944.3	turquoise	0.168921	0.122239			ENSG00000226155	AC124944.3	turquoise	0.0696351	0.369759			ENSG00000226155	AC124944.3	turquoise	0.0833428	0.340213
ENSG00000231259	AC125232.1	brown	0.105217	0.337885			ENSG00000231259	AC125232.1	brown	0.0186817	0.810054			ENSG00000231259	AC125232.1	darkgreen	0.0822698	0.346488
ENSG00000273917	AC126544.1	brown	0.160209	0.143013			ENSG00000273917	AC126544.1	royalblue	0.0227168	0.77007			ENSG00000273917	AC126544.1	brown	0.147596	0.090001
ENSG00000230732	AC127904.2	green	-0.022581	0.837471			ENSG00000230732	AC127904.2	turquoise	-0.114463	0.139571			ENSG00000230732	AC127904.2	turquoise	0.0676849	0.438872
ENSG00000279152	AC129492.1	yellow	-0.260247	0.0161531			ENSG00000279152	AC129492.1	greenyellow	-0.0877542	0.258006			ENSG00000279152	AC129492.1	greenyellow	-0.123209	0.157688
ENSG00000214999	AC129492.6	blue	-0.204085	0.0610023			ENSG00000214999	AC129492.6	blue	-0.0500134	0.519698			ENSG00000214999	AC129492.6	blue	-0.164588	0.0583396
ENSG00000274767	AC131056.3	grey	0.0152914	0.889529			ENSG00000274767	AC131056.3	grey	-0.064306	0.407594			ENSG00000274767	AC131056.3	turquoise	0.0692495	0.428339
ENSG00000216921	AC131097.4	grey	-0.0502186	0.648084			ENSG00000216921	AC131097.4	grey	0.00741389	0.924014			ENSG00000216921	AC131097.4	grey	-0.051031	0.559662
ENSG00000276325	AC131160.2	green	0.02559	0.816171			ENSG00000276325	AC131160.2	turquoise	-0.0792267	0.307333			ENSG00000276325	AC131160.2	turquoise	0.0907332	0.298966
ENSG00000266496	AC131951.1	brown	0.166892	0.126857			ENSG00000266496	AC131951.1	red	-0.0864321	0.265275			ENSG00000266496	AC131951.1	red	0.217543	0.0118916
ENSG00000213519	AC132008.1	grey	0.0477566	0.664272			ENSG00000213519	AC132008.1	grey	-0.0185433	0.811436			ENSG00000213519	AC132008.1	grey	0.0576704	0.509666
ENSG00000240801	AC132217.4	blue	0.00321582	0.976698			ENSG00000240801	AC132217.4	blue	0.063429	0.414032			ENSG00000240801	AC132217.4	blue	-0.0487697	0.577212
ENSG00000228989	AC133528.2	blue	0.256184	0.0179538			ENSG00000228989	AC133528.2	grey	0.146446	0.058197			ENSG00000228989	AC133528.2	grey	0.113518	0.193256
ENSG00000233221	AC133785.1	turquoise	0.0988761	0.367959			ENSG00000233221	AC133785.1	turquoise	-0.115246	0.136864			ENSG00000233221	AC133785.1	turquoise	0.169218	0.0515153
ENSG00000244528	AC134873.1	green	0.0553127	0.61511			ENSG00000244528	AC134873.1	grey	-0.0755505	0.330391			ENSG00000244528	AC134873.1	grey	0.112293	0.198138
ENSG00000261487	AC135048.13	red	-0.23422	0.030964			ENSG00000261487	AC135048.13	red	-0.0221856	0.775302			ENSG00000261487	AC135048.13	red	-0.18908	0.0292801
ENSG00000252809	AC135050.1	grey	-0.148375	0.175351			ENSG00000252809	AC135050.1	greenyellow	-0.199124	0.00966366			ENSG00000252809	AC135050.1	grey	0.0346171	0.69242
ENSG00000226871	AC135178.7	blue	-0.0906452	0.409352			ENSG00000226871	AC135178.7	turquoise	-0.197652	0.010225			ENSG00000226871	AC135178.7	turquoise	0.0959302	0.272024
ENSG00000224479	AC136289.1	blue	-0.0773109	0.481887			ENSG00000224479	AC136289.1	turquoise	0.0265121	0.733005			ENSG00000224479	AC136289.1	turquoise	-0.0880149	0.313737
ENSG00000235296	AC137723.5	grey	-0.0310309	0.778003			ENSG00000235296	AC137723.5	grey	-0.0186155	0.810715			ENSG00000235296	AC137723.5	grey	-0.0135187	0.877262
ENSG00000268218	AC137932.4	turquoise	0.225943	0.0375977			ENSG00000268218	AC137932.4	turquoise	0.157056	0.0420415			ENSG00000268218	AC137932.4	pink	0.0470356	0.59084
ENSG00000260279	AC137932.5	pink	-0.331016	0.00197234			ENSG00000260279	AC137932.5	pink	-0.295202	0.000102493			ENSG00000260279	AC137932.5	pink	-0.0276689	0.751895
ENSG00000261253	AC137932.6	turquoise	0.331541	0.00193801			ENSG00000261253	AC137932.6	turquoise	0.247832	0.00119961			ENSG00000261253	AC137932.6	turquoise	0.0678119	0.438011
ENSG00000267629	AC138430.4	red	-0.0811616	0.460263			ENSG00000267629	AC138430.4	red	0.109604	0.157278			ENSG00000267629	AC138430.4	red	-0.146427	0.0926036
ENSG00000277970	AC138782.1	green	-0.0300113	0.785118			ENSG00000277970	AC138782.1	turquoise	-0.174173	0.0239475			ENSG00000277970	AC138782.1	turquoise	0.118015	0.176085
ENSG00000262898	AC139099.4	grey	-0.10051	0.360056			ENSG00000262898	AC139099.4	grey	-0.0370155	0.63382			ENSG00000262898	AC139099.4	grey	-0.0522855	0.550038
ENSG00000279143	AC139099.7	grey	-0.186077	0.0881815			ENSG00000279143	AC139099.7	grey	-0.0393102	0.61292			ENSG00000279143	AC139099.7	grey	-0.109794	0.208369
ENSG00000267251	AC139100.3	turquoise	0.0733229	0.504841			ENSG00000267251	AC139100.3	turquoise	0.0607193	0.434298			ENSG00000267251	AC139100.3	turquoise	0.0031711	0.971102
ENSG00000278000	AC139100.4	turquoise	0.0615456	0.575785			ENSG00000278000	AC139100.4	orange	-0.042585	0.583628			ENSG00000278000	AC139100.4	turquoise	0.0880195	0.313711
ENSG00000266077	AC139149.1	tan	-0.0928703	0.397902			ENSG00000266077	AC139149.1	blue	0.00125102	0.987159			ENSG00000266077	AC139149.1	blue	-0.0712	0.415415
ENSG00000263853	AC139530.1	pink	0.202125	0.063581			ENSG00000263853	AC139530.1	yellow	-0.00388022	0.960188			ENSG00000263853	AC139530.1	yellow	0.164321	0.0587551
ENSG00000233799	AC139887.4	brown	0.242004	0.0256536			ENSG00000233799	AC139887.4	brown	0.203402	0.00818332			ENSG00000233799	AC139887.4	darkgreen	0.0266255	0.760964
ENSG00000229797	AC140481.8	blue	-0.211622	0.0518653			ENSG00000229797	AC140481.8	blue	0.0295677	0.703602			ENSG00000229797	AC140481.8	blue	-0.225254	0.00913844
ENSG00000261325	AC140542.2	green	0.144894	0.185811			ENSG00000261325	AC140542.2	green	-0.144898	0.0609343			ENSG00000261325	AC140542.2	green	0.18384	0.0341561
ENSG00000215154	AC141586.5	yellow	0.103254	0.347023			ENSG00000215154	AC141586.5	turquoise	0.0529888	0.495135			ENSG00000215154	AC141586.5	turquoise	0.0558548	0.523105
ENSG00000250986	AC141928.1	grey	-0.0810893	0.460664			ENSG00000250986	AC141928.1	blue	-0.00112201	0.988483			ENSG00000250986	AC141928.1	blue	-0.0567743	0.516276
ENSG00000276728	AC142472.6	grey	-0.0348299	0.751655			ENSG00000276728	AC142472.6	blue	0.0992108	0.200729			ENSG00000276728	AC142472.6	blue	-0.123359	0.157178
ENSG00000231969	AC144449.1	brown	0.0960317	0.381965			ENSG00000231969	AC144449.1	grey	-0.0430503	0.579519			ENSG00000231969	AC144449.1	grey	0.128758	0.139662
ENSG00000234742	AC144530.1	black	-0.167516	0.125424			ENSG00000234742	AC144530.1	black	-0.0143016	0.854017			ENSG00000234742	AC144530.1	black	-0.129517	0.137325
ENSG00000273117	AC144652.1	grey	0.155048	0.156515			ENSG00000273117	AC144652.1	blue	0.0982996	0.204916			ENSG00000273117	AC144652.1	blue	0.0443815	0.611978
ENSG00000261888	AC144831.1	blue	-0.344361	0.00125029			ENSG00000261888	AC144831.1	blue	-0.0252627	0.745144			ENSG00000261888	AC144831.1	blue	-0.337516	7.09989e-05
ENSG00000274370	AC144831.3	blue	-0.439564	2.57e-05			ENSG00000274370	AC144831.3	blue	-0.153582	0.0468563			ENSG00000274370	AC144831.3	blue	-0.320693	0.000167617
ENSG00000264617	AC144838.3	blue	-0.0573046	0.602417			ENSG00000264617	AC144838.3	grey	-0.0528823	0.496003			ENSG00000264617	AC144838.3	grey	-0.00394337	0.964069
ENSG00000278219	AC145343.1	greenyellow	0.0948268	0.387993			ENSG00000278219	AC145343.1	greenyellow	-0.0497632	0.521791			ENSG00000278219	AC145343.1	grey	0.139705	0.108754
ENSG00000249852	AC145676.2	turquoise	0.254616	0.0186938			ENSG00000249852	AC145676.2	turquoise	0.013846	0.858618			ENSG00000249852	AC145676.2	turquoise	0.189672	0.0287682
ENSG00000237181	AC147651.4	turquoise	0.15407	0.159177			ENSG00000237181	AC147651.4	turquoise	-0.060163	0.438528			ENSG00000237181	AC147651.4	turquoise	0.186489	0.031612
ENSG00000229380	AC147651.5	turquoise	0.186876	0.0868005			ENSG00000229380	AC147651.5	turquoise	-0.0540015	0.486917			ENSG00000229380	AC147651.5	turquoise	0.183877	0.0341192
[truncated: 24,955 more rows]

## Sheet: Table S5 Cer DS
Online Resource Table 5a c9 vs. control							Online Resource Table 5b c9 vs. non-c9							Online Resource Table 5c non-c9 vs. control
[truncated: 44,211 more rows]

[truncated: 3 more sheets: Table S6 Cer DS Pathways, Table S7 Cer Cassette Exons, Table S8 Cer Cryptic Splicing]
